# Supplementary material for: Integration of human pancreatic islet genomic data refines regulatory mechanisms at Type 2 Diabetes susceptibility loci
Source: eLife. 2018 Feb 7;7:e31977. doi: 10.7554/eLife.31977 (PMC5828664; doi:10.7554/eLife.31977)
Supplement: Figure 2—source data 1. [file elife-31977-fig2-data1.tds]

chr1	724030	724508	LMR
chr1	725128	725324	LMR
chr1	752113	752684	LMR
chr1	765876	766474	LMR
chr1	767618	767866	LMR
chr1	879814	880086	LMR
chr1	1108887	1109331	LMR
chr1	1111215	1111929	LMR
chr1	1143740	1144092	LMR
chr1	1172549	1172778	LMR
chr1	1175091	1175862	LMR
chr1	1176166	1176486	LMR
chr1	1185597	1185854	LMR
chr1	1239721	1240680	LMR
chr1	1241675	1242216	LMR
chr1	1253664	1253919	LMR
chr1	1337540	1337645	LMR
chr1	1350600	1350871	LMR
chr1	1352924	1353076	LMR
chr1	1376151	1376204	LMR
chr1	1376340	1377124	LMR
chr1	1397669	1397806	LMR
chr1	1408361	1408442	LMR
chr1	1485694	1485952	LMR
chr1	1486298	1486888	LMR
chr1	1508862	1508944	LMR
chr1	1593000	1593662	LMR
chr1	1594246	1594364	LMR
chr1	1610103	1610489	LMR
chr1	1615143	1615444	LMR
chr1	1650733	1651081	LMR
chr1	1652874	1653465	LMR
chr1	1658906	1659024	LMR
chr1	1678624	1678832	LMR
chr1	1765080	1765606	LMR
chr1	1773050	1773330	LMR
chr1	1778460	1779140	LMR
chr1	1779264	1779460	LMR
chr1	1785310	1785516	LMR
chr1	1790194	1790522	LMR
chr1	1790804	1791029	LMR
chr1	1812184	1812574	LMR
chr1	1813083	1813476	LMR
chr1	1837544	1838565	LMR
chr1	2023208	2023268	LMR
chr1	2036164	2036565	LMR
chr1	2053392	2053452	LMR
chr1	2054765	2055177	LMR
chr1	2055424	2055610	LMR
chr1	2055654	2055710	LMR
chr1	2063868	2063973	LMR
chr1	2065102	2065120	LMR
chr1	2066934	2067107	LMR
chr1	2105624	2106088	LMR
chr1	2139788	2140221	LMR
chr1	2168644	2168888	LMR
chr1	2169915	2170486	LMR
chr1	2171723	2171956	LMR
chr1	2179868	2180420	LMR
chr1	2183236	2183624	LMR
chr1	2198630	2198716	LMR
chr1	2198845	2198883	LMR
chr1	2207220	2207656	LMR
chr1	2211498	2211727	LMR
chr1	2220716	2220865	LMR
chr1	2243168	2243755	LMR
chr1	2269856	2269906	LMR
chr1	2313070	2313732	LMR
chr1	2325102	2325262	LMR
chr1	2336570	2336628	LMR
chr1	2476916	2477322	LMR
chr1	2496482	2496816	LMR
chr1	2982900	2983616	LMR
chr1	3017446	3017896	LMR
chr1	3072524	3072726	LMR
chr1	3084950	3085132	LMR
chr1	3085171	3085524	LMR
chr1	3091402	3091579	LMR
chr1	3105314	3105372	LMR
chr1	3130393	3130554	LMR
chr1	3138352	3139264	LMR
chr1	3160980	3161154	LMR
chr1	3174991	3175334	LMR
chr1	3191242	3191443	LMR
chr1	3192037	3192230	LMR
chr1	3200400	3200906	LMR
chr1	3236678	3237802	LMR
chr1	3250490	3250836	LMR
chr1	3251185	3251344	LMR
chr1	3282292	3282510	LMR
chr1	3318922	3319039	LMR
chr1	3320530	3320610	LMR
chr1	3326810	3326938	LMR
chr1	3340965	3341650	LMR
chr1	3418466	3418607	LMR
chr1	3445964	3446346	LMR
chr1	3480602	3480825	LMR
chr1	3489910	3490043	LMR
chr1	3564864	3564993	LMR
chr1	3585174	3585762	LMR
chr1	3611988	3612449	LMR
chr1	3614432	3614962	LMR
chr1	3624034	3624106	LMR
chr1	3625558	3626076	LMR
chr1	3629638	3629878	LMR
chr1	3640900	3641336	LMR
chr1	3641442	3641502	LMR
chr1	3664478	3664581	LMR
chr1	3748252	3748494	LMR
chr1	3809377	3809533	LMR
chr1	4194037	4194744	LMR
chr1	4838226	4838538	LMR
chr1	5975810	5976511	LMR
chr1	6030692	6031480	LMR
chr1	6063994	6064071	LMR
chr1	6066028	6066684	LMR
chr1	6112544	6113660	LMR
chr1	6217817	6218186	LMR
chr1	6221650	6221974	LMR
chr1	6281892	6282212	LMR
chr1	6330272	6330386	LMR
chr1	6336695	6336738	LMR
chr1	6403642	6403885	LMR
chr1	6408200	6408281	LMR
chr1	6413738	6414223	LMR
chr1	6535666	6535924	LMR
chr1	6562097	6562544	LMR
chr1	6577670	6577969	LMR
chr1	6580034	6580764	LMR
chr1	6642293	6642819	LMR
chr1	6656522	6656738	LMR
chr1	6706584	6706898	LMR
chr1	6756294	6757350	LMR
chr1	6882639	6883195	LMR
chr1	6884801	6885068	LMR
chr1	6885979	6886818	LMR
chr1	6949983	6950538	LMR
chr1	6967076	6967292	LMR
chr1	6995226	6996012	LMR
chr1	7020392	7020782	LMR
chr1	7294507	7294682	LMR
chr1	7322726	7323224	LMR
chr1	7395436	7395507	LMR
chr1	7401221	7401809	LMR
chr1	7439688	7439836	LMR
chr1	7449450	7449886	LMR
chr1	7516946	7517040	LMR
chr1	7551260	7552205	LMR
chr1	7552885	7552931	LMR
chr1	7590236	7590432	LMR
chr1	7590575	7590854	LMR
chr1	7619097	7619586	LMR
chr1	7632820	7633432	LMR
chr1	7634302	7634892	LMR
chr1	7641268	7641636	LMR
chr1	7692472	7692540	LMR
chr1	7700996	7701440	LMR
chr1	7707367	7707723	LMR
chr1	7709103	7709417	LMR
chr1	7710992	7711091	LMR
chr1	7786784	7786842	LMR
chr1	7812390	7813524	LMR
chr1	7888199	7888392	LMR
chr1	8042390	8043206	LMR
chr1	8064902	8065226	LMR
chr1	8066374	8066791	LMR
chr1	8091276	8091757	LMR
chr1	8130157	8130643	LMR
chr1	8130794	8131284	LMR
chr1	8137134	8137834	LMR
chr1	8138120	8138443	LMR
chr1	8144008	8144510	LMR
chr1	8155066	8155229	LMR
chr1	8156150	8158278	LMR
chr1	8181266	8181667	LMR
chr1	8214719	8215082	LMR
chr1	8221652	8221884	LMR
chr1	8223585	8223820	LMR
chr1	8229556	8230522	LMR
chr1	8234374	8235074	LMR
chr1	8242273	8242602	LMR
chr1	8250115	8250317	LMR
chr1	8254698	8254802	LMR
chr1	8257909	8258130	LMR
chr1	8262228	8263028	LMR
chr1	8298204	8298420	LMR
chr1	8312470	8312761	LMR
chr1	8313394	8313572	LMR
chr1	8318734	8320310	LMR
chr1	8326686	8326974	LMR
chr1	8334619	8334798	LMR
chr1	8337594	8337709	LMR
chr1	8343614	8343892	LMR
chr1	8372094	8372770	LMR
chr1	8374321	8375056	LMR
chr1	8403550	8403904	LMR
chr1	8408541	8408608	LMR
chr1	8408978	8409534	LMR
chr1	8455794	8455978	LMR
chr1	8456536	8457411	LMR
chr1	8467912	8470024	LMR
chr1	8472322	8473164	LMR
chr1	8474676	8475981	LMR
chr1	8476978	8477413	LMR
chr1	8498732	8499796	LMR
chr1	8508854	8509404	LMR
chr1	8521144	8521647	LMR
chr1	8522978	8523666	LMR
chr1	8537368	8537928	LMR
chr1	8576491	8576807	LMR
chr1	8584979	8586917	LMR
chr1	8611514	8612064	LMR
chr1	8623143	8624091	LMR
chr1	8630498	8632055	LMR
chr1	8657508	8659000	LMR
chr1	8659276	8659543	LMR
chr1	8681502	8682459	LMR
chr1	8688888	8689818	LMR
chr1	8691644	8692326	LMR
chr1	8719606	8721924	LMR
chr1	8726226	8727174	LMR
chr1	8731025	8731856	LMR
chr1	8739078	8739655	LMR
chr1	8740551	8741659	LMR
chr1	8746989	8747418	LMR
chr1	8758168	8759178	LMR
chr1	8766659	8767802	LMR
chr1	8771989	8773276	LMR
chr1	8776822	8777622	LMR
chr1	8783020	8783785	LMR
chr1	8786505	8787082	LMR
chr1	8787958	8788161	LMR
chr1	8815164	8815660	LMR
chr1	8872888	8873744	LMR
chr1	8882150	8882436	LMR
chr1	8889338	8890190	LMR
chr1	8904823	8905148	LMR
chr1	8908836	8909253	LMR
chr1	8912774	8913364	LMR
chr1	8919476	8919743	LMR
chr1	8949896	8950740	LMR
chr1	9048028	9048518	LMR
chr1	9065331	9065490	LMR
chr1	9070338	9070401	LMR
chr1	9103953	9104030	LMR
chr1	9130812	9130957	LMR
chr1	9135190	9135404	LMR
chr1	9176650	9176825	LMR
chr1	9187471	9187603	LMR
chr1	9194130	9194656	LMR
chr1	9194920	9195022	LMR
chr1	9298574	9298898	LMR
chr1	9302248	9303062	LMR
chr1	9309734	9310430	LMR
chr1	9327234	9327442	LMR
chr1	9340449	9341024	LMR
chr1	9348798	9349414	LMR
chr1	9354650	9355088	LMR
chr1	9400419	9400562	LMR
chr1	9405690	9406190	LMR
chr1	9406572	9407014	LMR
chr1	9407198	9407292	LMR
chr1	9412624	9412764	LMR
chr1	9415892	9415974	LMR
chr1	9431644	9431930	LMR
chr1	9461877	9462154	LMR
chr1	9466288	9466409	LMR
chr1	9515736	9516177	LMR
chr1	9526984	9527500	LMR
chr1	9551135	9551480	LMR
chr1	9551597	9551654	LMR
chr1	9551783	9551989	LMR
chr1	9563388	9563560	LMR
chr1	9597736	9598378	LMR
chr1	9602541	9602804	LMR
chr1	9615436	9615657	LMR
chr1	9619380	9619770	LMR
chr1	9621518	9621934	LMR
chr1	9653613	9654040	LMR
chr1	9762442	9762672	LMR
chr1	9787060	9787314	LMR
chr1	9852278	9852918	LMR
chr1	9856732	9857038	LMR
chr1	9858454	9858830	LMR
chr1	9871314	9871928	LMR
chr1	9885262	9886210	LMR
chr1	9934663	9935578	LMR
chr1	9952698	9953239	LMR
chr1	9953422	9953764	LMR
chr1	9960316	9961753	LMR
chr1	9974258	9975100	LMR
chr1	9982419	9982666	LMR
chr1	9989659	9989726	LMR
chr1	10010275	10010775	LMR
chr1	10116164	10116744	LMR
chr1	10117844	10118823	LMR
chr1	10126942	10127704	LMR
chr1	10134575	10134970	LMR
chr1	10168476	10168772	LMR
chr1	10221211	10221255	LMR
chr1	10229382	10229780	LMR
chr1	10277873	10278362	LMR
chr1	10313830	10314344	LMR
chr1	10393100	10393216	LMR
chr1	10398308	10398792	LMR
chr1	10437566	10437772	LMR
chr1	10447738	10448248	LMR
chr1	10487923	10488615	LMR
chr1	10498834	10499076	LMR
chr1	10510780	10511086	LMR
chr1	10511466	10511823	LMR
chr1	10519204	10519638	LMR
chr1	10549577	10550104	LMR
chr1	10554775	10555667	LMR
chr1	10567402	10568179	LMR
chr1	10569676	10570720	LMR
chr1	10571090	10571300	LMR
chr1	10582304	10583331	LMR
chr1	10590474	10590673	LMR
chr1	10597538	10597918	LMR
chr1	10615622	10615944	LMR
chr1	10650493	10652392	LMR
chr1	10695294	10695470	LMR
chr1	10711586	10711672	LMR
chr1	10711938	10712091	LMR
chr1	10723644	10724192	LMR
chr1	10724503	10724641	LMR
chr1	10752279	10752822	LMR
chr1	10764765	10764890	LMR
chr1	10774502	10774552	LMR
chr1	10777398	10777708	LMR
chr1	10784163	10784636	LMR
chr1	10785318	10785664	LMR
chr1	10794564	10794750	LMR
chr1	10796732	10797623	LMR
chr1	10811587	10812254	LMR
chr1	10813480	10813686	LMR
chr1	10826042	10826354	LMR
chr1	10826570	10826714	LMR
chr1	10930444	10930949	LMR
chr1	10965385	10965439	LMR
chr1	10970530	10970675	LMR
chr1	11001759	11002583	LMR
chr1	11003869	11005004	LMR
chr1	11017283	11017376	LMR
chr1	11028104	11029127	LMR
chr1	11039591	11039782	LMR
chr1	11040076	11040782	LMR
chr1	11071704	11071934	LMR
chr1	11097468	11098336	LMR
chr1	11121290	11121387	LMR
chr1	11131690	11132900	LMR
chr1	11174894	11175299	LMR
chr1	11742492	11742924	LMR
chr1	11744316	11744516	LMR
chr1	11789820	11790044	LMR
chr1	11791772	11791980	LMR
chr1	11847389	11847748	LMR
chr1	11896328	11896472	LMR
chr1	11898754	11899146	LMR
chr1	12026898	12027542	LMR
chr1	12104636	12104993	LMR
chr1	12289659	12289740	LMR
chr1	12333048	12333277	LMR
chr1	12333568	12333789	LMR
chr1	12338695	12339455	LMR
chr1	12392917	12393716	LMR
chr1	12399286	12400606	LMR
chr1	12402540	12402846	LMR
chr1	12416052	12416448	LMR
chr1	12428602	12429096	LMR
chr1	12436362	12436852	LMR
chr1	12440654	12441881	LMR
chr1	12467447	12467717	LMR
chr1	12493512	12494000	LMR
chr1	12501601	12501738	LMR
chr1	12509287	12509696	LMR
chr1	12514207	12514408	LMR
chr1	12521174	12521710	LMR
chr1	12529610	12529786	LMR
chr1	12538282	12538904	LMR
chr1	12556415	12556850	LMR
chr1	12579077	12579138	LMR
chr1	12579254	12579728	LMR
chr1	12589314	12589616	LMR
chr1	12660924	12661520	LMR
chr1	12661792	12662158	LMR
chr1	12664216	12664638	LMR
chr1	12682041	12682304	LMR
chr1	12709934	12710348	LMR
chr1	12714690	12715020	LMR
chr1	12718814	12719379	LMR
chr1	14085448	14085838	LMR
chr1	14087465	14087782	LMR
chr1	14123901	14124068	LMR
chr1	14748761	14748907	LMR
chr1	15106190	15106590	LMR
chr1	15241802	15242198	LMR
chr1	15255950	15256374	LMR
chr1	15331726	15331941	LMR
chr1	15354064	15354352	LMR
chr1	15415240	15415292	LMR
chr1	15415497	15416490	LMR
chr1	15416682	15417472	LMR
chr1	15426005	15426244	LMR
chr1	15433328	15433590	LMR
chr1	15455046	15455490	LMR
chr1	15464486	15464662	LMR
chr1	15466704	15466809	LMR
chr1	15468430	15468891	LMR
chr1	15538984	15539220	LMR
chr1	15573824	15574424	LMR
chr1	15581096	15582222	LMR
chr1	15586838	15587078	LMR
chr1	15598862	15599462	LMR
chr1	15608626	15609262	LMR
chr1	15610946	15611916	LMR
chr1	15614776	15615077	LMR
chr1	15631244	15631704	LMR
chr1	15692763	15692912	LMR
chr1	15828034	15828134	LMR
chr1	15839631	15839906	LMR
chr1	15885726	15886210	LMR
chr1	15932131	15932552	LMR
chr1	15994614	15994917	LMR
chr1	16038565	16038862	LMR
chr1	16050209	16050665	LMR
chr1	16067558	16068360	LMR
chr1	16068774	16069164	LMR
chr1	16090736	16091548	LMR
chr1	16092458	16092557	LMR
chr1	16103116	16103612	LMR
chr1	16107090	16107468	LMR
chr1	16142034	16142422	LMR
chr1	16170331	16170860	LMR
chr1	16211878	16213756	LMR
chr1	16232376	16232838	LMR
chr1	16264057	16264514	LMR
chr1	16265882	16266420	LMR
chr1	16268248	16268768	LMR
chr1	16275944	16276586	LMR
chr1	16277509	16277957	LMR
chr1	16284378	16285002	LMR
chr1	16292012	16292658	LMR
chr1	16292940	16293100	LMR
chr1	16299459	16300008	LMR
chr1	16326016	16326159	LMR
chr1	16333500	16333927	LMR
chr1	16334906	16335082	LMR
chr1	16335490	16336058	LMR
chr1	16344201	16344326	LMR
chr1	16347968	16348722	LMR
chr1	16370208	16370325	LMR
chr1	16382449	16382964	LMR
chr1	16405046	16405764	LMR
chr1	16421042	16421277	LMR
chr1	16431364	16431729	LMR
chr1	16447316	16447836	LMR
chr1	16490618	16491030	LMR
chr1	16502288	16502954	LMR
chr1	16504947	16505386	LMR
chr1	16513911	16514791	LMR
chr1	16516384	16516963	LMR
chr1	16570718	16571204	LMR
chr1	16574912	16577108	LMR
chr1	16580664	16580931	LMR
chr1	16624637	16624688	LMR
chr1	16641746	16642215	LMR
chr1	16689849	16690236	LMR
chr1	16690319	16690388	LMR
chr1	16691112	16691884	LMR
chr1	16702114	16702766	LMR
chr1	16735594	16735856	LMR
chr1	16822492	16822682	LMR
chr1	16833146	16833392	LMR
chr1	16917786	16918755	LMR
chr1	17099366	17099592	LMR
chr1	17247988	17248586	LMR
chr1	17253213	17253734	LMR
chr1	17275674	17275774	LMR
chr1	17278042	17278557	LMR
chr1	17342760	17343013	LMR
chr1	17353976	17355062	LMR
chr1	17372238	17373104	LMR
chr1	17373652	17373754	LMR
chr1	17421490	17421954	LMR
chr1	17746403	17746558	LMR
chr1	17754831	17755171	LMR
chr1	17760352	17760496	LMR
chr1	17771304	17771460	LMR
chr1	17803769	17804214	LMR
chr1	17843064	17843872	LMR
chr1	17877290	17877946	LMR
chr1	17878370	17878906	LMR
chr1	17888214	17888452	LMR
chr1	17891217	17891500	LMR
chr1	17892080	17892381	LMR
chr1	17900878	17901148	LMR
chr1	17918421	17918904	LMR
chr1	17923336	17923908	LMR
chr1	17932306	17932804	LMR
chr1	17933386	17933581	LMR
chr1	18005942	18006210	LMR
chr1	18040550	18040995	LMR
chr1	18044092	18044784	LMR
chr1	18060200	18060302	LMR
chr1	18646462	18646814	LMR
chr1	18735416	18735765	LMR
chr1	18790785	18791412	LMR
chr1	18806688	18807044	LMR
chr1	18861646	18862492	LMR
chr1	18872563	18872948	LMR
chr1	18875735	18875901	LMR
chr1	18880734	18881426	LMR
chr1	19196963	19197234	LMR
chr1	19210482	19210948	LMR
chr1	19221362	19221671	LMR
chr1	19233376	19234001	LMR
chr1	19239497	19239878	LMR
chr1	19289233	19289694	LMR
chr1	19457029	19457208	LMR
chr1	19465620	19466447	LMR
chr1	19490621	19491388	LMR
chr1	19505598	19505972	LMR
chr1	19531616	19532620	LMR
chr1	19567660	19568128	LMR
chr1	19579218	19579291	LMR
chr1	19641972	19642382	LMR
chr1	19665026	19665140	LMR
chr1	19675188	19675250	LMR
chr1	19680824	19681428	LMR
chr1	19708803	19708997	LMR
chr1	19717546	19718163	LMR
chr1	19739234	19739432	LMR
chr1	19749656	19749906	LMR
chr1	19756030	19756082	LMR
chr1	19756773	19757031	LMR
chr1	19804452	19804892	LMR
chr1	19831578	19832274	LMR
chr1	19933427	19934451	LMR
chr1	19937137	19937492	LMR
chr1	19943246	19944238	LMR
chr1	19946128	19947106	LMR
chr1	19967024	19967788	LMR
chr1	19974174	19974369	LMR
chr1	20031130	20031540	LMR
chr1	20042023	20042356	LMR
chr1	20062129	20062632	LMR
chr1	20076782	20076802	LMR
chr1	20080896	20081234	LMR
chr1	20088750	20089136	LMR
chr1	20131481	20131760	LMR
chr1	20135936	20136291	LMR
chr1	20151710	20151970	LMR
chr1	20171530	20171943	LMR
chr1	20220234	20221055	LMR
chr1	20244344	20244934	LMR
chr1	20480913	20481051	LMR
chr1	20481150	20481324	LMR
chr1	20670800	20670993	LMR
chr1	20684952	20686265	LMR
chr1	20776010	20776478	LMR
chr1	20796892	20797331	LMR
chr1	20799925	20800124	LMR
chr1	20806584	20808278	LMR
chr1	20966738	20966985	LMR
chr1	20977416	20977572	LMR
chr1	20985100	20985292	LMR
chr1	21036888	21037329	LMR
chr1	21056342	21056866	LMR
chr1	21213885	21215139	LMR
chr1	21330941	21331230	LMR
chr1	21348570	21349476	LMR
chr1	21359302	21359905	LMR
chr1	21497568	21497754	LMR
chr1	21521470	21522153	LMR
chr1	21574136	21574813	LMR
chr1	21578192	21578942	LMR
chr1	21580600	21581446	LMR
chr1	21581721	21582057	LMR
chr1	21694776	21695344	LMR
chr1	21697077	21697562	LMR
chr1	21724303	21724428	LMR
chr1	21724538	21724580	LMR
chr1	21886374	21886726	LMR
chr1	21900580	21900951	LMR
chr1	21913469	21913888	LMR
chr1	21916779	21917528	LMR
chr1	21922174	21922262	LMR
chr1	21934509	21934633	LMR
chr1	21958446	21959090	LMR
chr1	21960823	21961516	LMR
chr1	21965028	21966060	LMR
chr1	21974604	21974652	LMR
chr1	21979220	21979490	LMR
chr1	22047888	22048330	LMR
chr1	22063472	22063667	LMR
chr1	22091138	22091790	LMR
chr1	22110736	22110796	LMR
chr1	22230845	22230880	LMR
chr1	22234804	22234946	LMR
chr1	22240712	22242150	LMR
chr1	22247360	22247718	LMR
chr1	22283058	22284236	LMR
chr1	22290254	22290926	LMR
chr1	22366176	22366721	LMR
chr1	22382223	22383423	LMR
chr1	22401284	22402746	LMR
chr1	22404393	22404618	LMR
chr1	22415766	22416682	LMR
chr1	22457940	22459251	LMR
chr1	22460334	22460742	LMR
chr1	22511454	22512180	LMR
chr1	22531426	22532116	LMR
chr1	22534644	22535253	LMR
chr1	22580601	22580780	LMR
chr1	22583788	22584360	LMR
chr1	22585194	22585427	LMR
chr1	22618651	22618755	LMR
chr1	22693238	22693444	LMR
chr1	22714085	22714560	LMR
chr1	22714931	22714992	LMR
chr1	22739120	22741449	LMR
chr1	22743113	22743559	LMR
chr1	22744872	22745954	LMR
chr1	22746690	22747436	LMR
chr1	22755144	22755492	LMR
chr1	22774326	22774813	LMR
chr1	22776946	22777424	LMR
chr1	22781888	22784278	LMR
chr1	22874776	22874893	LMR
chr1	22883412	22884244	LMR
chr1	23026311	23026468	LMR
chr1	23034401	23034448	LMR
chr1	23043401	23044022	LMR
chr1	23076674	23077504	LMR
chr1	23117208	23117327	LMR
chr1	23135404	23135749	LMR
chr1	23141362	23141652	LMR
chr1	23176816	23177075	LMR
chr1	23425250	23425552	LMR
chr1	23441662	23442110	LMR
chr1	23448958	23449379	LMR
chr1	23495660	23495763	LMR
chr1	23510811	23511479	LMR
chr1	23574910	23575489	LMR
chr1	23609687	23610760	LMR
chr1	23693271	23693495	LMR
chr1	23697053	23697246	LMR
chr1	23697652	23697924	LMR
chr1	23730200	23731069	LMR
chr1	23731964	23732344	LMR
chr1	23738246	23738594	LMR
chr1	23743868	23744436	LMR
chr1	23748228	23749422	LMR
chr1	23805498	23805906	LMR
chr1	23811479	23811518	LMR
chr1	23919988	23920574	LMR
chr1	23953539	23954314	LMR
chr1	23954450	23954572	LMR
chr1	23961429	23962047	LMR
chr1	24053644	24054956	LMR
chr1	24077814	24078174	LMR
chr1	24098305	24099468	LMR
chr1	24104128	24104192	LMR
chr1	24111168	24111709	LMR
chr1	24119834	24120332	LMR
chr1	24128398	24128576	LMR
chr1	24136216	24136756	LMR
chr1	24227368	24227534	LMR
chr1	24234724	24235095	LMR
chr1	24246234	24246286	LMR
chr1	24246332	24247064	LMR
chr1	24397377	24397742	LMR
chr1	24481366	24481900	LMR
chr1	24542536	24543421	LMR
chr1	24610278	24610644	LMR
chr1	24616626	24616733	LMR
chr1	24631844	24632264	LMR
chr1	24701930	24702074	LMR
chr1	24706626	24707024	LMR
chr1	24717622	24718174	LMR
chr1	24791416	24791744	LMR
chr1	24799148	24799272	LMR
chr1	24818600	24818735	LMR
chr1	24827388	24827954	LMR
chr1	24832167	24832591	LMR
chr1	24832965	24833544	LMR
chr1	24834727	24835076	LMR
chr1	24862784	24863200	LMR
chr1	24867202	24868101	LMR
chr1	24878620	24879074	LMR
chr1	24885491	24886004	LMR
chr1	24894417	24895068	LMR
chr1	24902820	24902980	LMR
chr1	24913578	24914194	LMR
chr1	25010202	25010574	LMR
chr1	25015084	25015571	LMR
chr1	25020810	25021098	LMR
chr1	25031891	25032587	LMR
chr1	25051633	25051732	LMR
chr1	25056868	25057721	LMR
chr1	25091895	25092252	LMR
chr1	25095930	25097106	LMR
chr1	25236030	25236329	LMR
chr1	25494304	25494448	LMR
chr1	25799056	25799326	LMR
chr1	25810504	25811750	LMR
chr1	25846642	25847459	LMR
chr1	25851450	25851612	LMR
chr1	25867293	25867662	LMR
chr1	25872140	25872406	LMR
chr1	25875502	25876276	LMR
chr1	25916696	25917331	LMR
chr1	25932996	25933309	LMR
chr1	25935054	25935506	LMR
chr1	25936524	25936672	LMR
chr1	25936943	25938297	LMR
chr1	25949160	25949360	LMR
chr1	25968542	25968713	LMR
chr1	25968890	25969290	LMR
chr1	25985588	25986116	LMR
chr1	26002918	26003478	LMR
chr1	26026100	26026633	LMR
chr1	26040668	26041378	LMR
chr1	26054122	26055097	LMR
chr1	26056416	26057068	LMR
chr1	26070025	26070948	LMR
chr1	26112040	26112489	LMR
chr1	26122968	26123682	LMR
chr1	26148199	26148642	LMR
chr1	26158263	26158500	LMR
chr1	26193506	26194453	LMR
chr1	26197992	26198328	LMR
chr1	26217089	26217266	LMR
chr1	26221866	26222458	LMR
chr1	26347884	26348298	LMR
chr1	26351396	26351828	LMR
chr1	26420623	26421102	LMR
chr1	26447776	26449148	LMR
chr1	26452854	26453278	LMR
chr1	26453911	26454380	LMR
chr1	26516775	26517178	LMR
chr1	26563960	26564273	LMR
chr1	26602055	26602690	LMR
chr1	26603706	26604622	LMR
chr1	26796968	26797230	LMR
chr1	26948790	26948842	LMR
chr1	27003260	27004540	LMR
chr1	27013302	27013832	LMR
chr1	27027021	27030094	LMR
chr1	27032384	27033362	LMR
chr1	27044750	27044860	LMR
chr1	27045622	27046080	LMR
chr1	27049531	27051680	LMR
chr1	27066993	27067732	LMR
chr1	27075884	27075949	LMR
chr1	27094854	27095638	LMR
chr1	27131334	27131453	LMR
chr1	27136564	27136885	LMR
chr1	27204462	27204836	LMR
chr1	27230800	27231083	LMR
chr1	27234054	27234212	LMR
chr1	27272201	27272580	LMR
chr1	27277172	27277400	LMR
chr1	27293438	27293743	LMR
chr1	27297398	27297960	LMR
chr1	27313162	27313818	LMR
chr1	27348042	27348219	LMR
chr1	27354122	27354624	LMR
chr1	27370833	27371604	LMR
chr1	27372458	27373072	LMR
chr1	27423866	27424480	LMR
chr1	27425670	27426059	LMR
chr1	27478594	27479516	LMR
chr1	27611024	27611504	LMR
chr1	27627157	27627630	LMR
chr1	27659214	27659564	LMR
chr1	27741590	27742514	LMR
chr1	27744920	27745581	LMR
chr1	27754574	27755599	LMR
chr1	27757330	27758437	LMR
chr1	27781538	27782494	LMR
chr1	27800118	27800758	LMR
chr1	27823392	27824097	LMR
chr1	27830996	27831569	LMR
chr1	27863242	27863836	LMR
chr1	27866762	27867036	LMR
chr1	27869030	27869392	LMR
chr1	27880917	27881208	LMR
chr1	27925353	27926739	LMR
chr1	27931324	27931514	LMR
chr1	27932524	27933613	LMR
chr1	27947908	27948382	LMR
chr1	27961410	27961540	LMR
chr1	27970096	27970631	LMR
chr1	27989471	27990218	LMR
chr1	27995637	27996280	LMR
chr1	27998190	27999490	LMR
chr1	28042214	28042852	LMR
chr1	28098777	28098920	LMR
chr1	28104826	28104988	LMR
chr1	28148630	28149078	LMR
chr1	28184412	28185276	LMR
chr1	28201846	28202040	LMR
chr1	28261085	28262544	LMR
chr1	28287689	28288038	LMR
chr1	28305670	28306884	LMR
chr1	28382611	28383376	LMR
chr1	28384512	28385960	LMR
chr1	28393108	28394294	LMR
chr1	28397784	28398503	LMR
chr1	28431028	28431981	LMR
chr1	28481425	28481666	LMR
chr1	28499308	28499710	LMR
chr1	28535323	28535730	LMR
chr1	28593486	28593888	LMR
chr1	28596000	28596586	LMR
chr1	28617439	28617900	LMR
chr1	28622910	28623955	LMR
chr1	28632402	28632534	LMR
chr1	28648534	28649535	LMR
chr1	28650064	28650558	LMR
chr1	28655072	28655184	LMR
chr1	28680584	28681249	LMR
chr1	28736213	28736650	LMR
chr1	28764338	28764976	LMR
chr1	28834378	28835134	LMR
chr1	28929253	28929735	LMR
chr1	29081818	29083864	LMR
chr1	29111268	29112246	LMR
chr1	29155121	29155233	LMR
chr1	29157987	29158069	LMR
chr1	29165762	29166437	LMR
chr1	29208152	29209032	LMR
chr1	29213073	29213128	LMR
chr1	29483372	29483574	LMR
chr1	29502943	29503328	LMR
chr1	29529226	29529878	LMR
chr1	29531846	29532100	LMR
chr1	29684053	29684210	LMR
chr1	29817007	29817276	LMR
chr1	29829907	29830252	LMR
chr1	29830736	29831027	LMR
chr1	29869012	29869339	LMR
chr1	29874596	29874934	LMR
chr1	31180795	31181303	LMR
chr1	31182500	31182943	LMR
chr1	31183779	31184140	LMR
chr1	31190654	31190738	LMR
chr1	31274373	31275176	LMR
chr1	31289071	31289720	LMR
chr1	31327044	31327193	LMR
chr1	31328788	31329615	LMR
chr1	31352256	31353090	LMR
chr1	31380508	31380730	LMR
chr1	31423040	31423482	LMR
chr1	31435554	31436025	LMR
chr1	31437629	31437830	LMR
chr1	31439394	31440121	LMR
chr1	31448811	31449768	LMR
chr1	31474366	31475120	LMR
chr1	31485815	31486574	LMR
chr1	31492319	31493934	LMR
chr1	31497308	31498196	LMR
chr1	31528196	31528886	LMR
chr1	31532882	31532950	LMR
chr1	31534818	31535202	LMR
chr1	31535348	31535710	LMR
chr1	31585260	31585340	LMR
chr1	31595764	31595884	LMR
chr1	31635310	31636064	LMR
chr1	31716289	31716652	LMR
chr1	31895428	31895954	LMR
chr1	32049626	32049994	LMR
chr1	32059602	32060131	LMR
chr1	32092832	32093922	LMR
chr1	32281453	32281834	LMR
chr1	32298077	32298422	LMR
chr1	32341341	32342113	LMR
chr1	32346537	32347014	LMR
chr1	32347242	32347460	LMR
chr1	32376312	32377092	LMR
chr1	32399967	32401170	LMR
chr1	32407916	32408384	LMR
chr1	32451094	32451275	LMR
chr1	32452669	32453021	LMR
chr1	32469059	32469579	LMR
chr1	32488698	32489187	LMR
chr1	32532180	32532445	LMR
chr1	32533677	32534032	LMR
chr1	32581880	32582074	LMR
chr1	32604630	32604772	LMR
chr1	32608064	32608774	LMR
chr1	32629610	32630066	LMR
chr1	32670364	32670575	LMR
chr1	32674358	32674938	LMR
chr1	32787117	32787936	LMR
chr1	32810990	32811464	LMR
chr1	32940322	32940998	LMR
chr1	32985850	32986498	LMR
chr1	33102694	33102888	LMR
chr1	33120802	33121660	LMR
chr1	33147348	33147852	LMR
chr1	33160808	33160906	LMR
chr1	33211783	33211814	LMR
chr1	33234787	33235034	LMR
chr1	33238650	33239118	LMR
chr1	33365994	33366102	LMR
chr1	33369983	33370908	LMR
chr1	33373154	33373514	LMR
chr1	33399014	33399848	LMR
chr1	33414112	33415489	LMR
chr1	33426606	33426871	LMR
chr1	33446806	33447561	LMR
chr1	33466210	33466576	LMR
chr1	33474344	33478185	LMR
chr1	33480328	33481298	LMR
chr1	33491814	33492139	LMR
chr1	33492681	33493096	LMR
chr1	33520742	33521504	LMR
chr1	33551884	33552291	LMR
chr1	33560604	33561259	LMR
chr1	33593949	33594330	LMR
chr1	33635276	33635497	LMR
chr1	33645868	33646171	LMR
chr1	33683876	33684772	LMR
chr1	33694655	33695065	LMR
chr1	33761362	33761446	LMR
chr1	33786798	33787236	LMR
chr1	33793267	33793602	LMR
chr1	33808991	33810251	LMR
chr1	33828872	33830376	LMR
chr1	33875982	33876115	LMR
chr1	33892390	33893007	LMR
chr1	33893786	33894487	LMR
chr1	33935986	33936726	LMR
chr1	35251166	35252354	LMR
chr1	35309265	35309346	LMR
chr1	35318114	35318916	LMR
chr1	35493860	35494142	LMR
chr1	35730386	35730834	LMR
chr1	35873368	35873653	LMR
chr1	35916703	35917415	LMR
chr1	35965444	35966168	LMR
chr1	35979572	35979938	LMR
chr1	36019603	36020330	LMR
chr1	36026695	36026729	LMR
chr1	36102627	36104136	LMR
chr1	36108342	36108440	LMR
chr1	36192370	36192953	LMR
chr1	36239188	36239797	LMR
chr1	36352129	36352465	LMR
chr1	36399364	36400076	LMR
chr1	36590398	36590474	LMR
chr1	36591299	36591374	LMR
chr1	36607534	36608046	LMR
chr1	36616198	36617164	LMR
chr1	36626968	36627806	LMR
chr1	36644664	36644783	LMR
chr1	36648732	36648991	LMR
chr1	36653416	36654104	LMR
chr1	36665840	36666320	LMR
chr1	36669141	36669811	LMR
chr1	36672810	36673471	LMR
chr1	36683110	36683747	LMR
chr1	36705284	36706293	LMR
chr1	36714056	36714501	LMR
chr1	36724205	36724318	LMR
chr1	36724421	36725043	LMR
chr1	36734748	36735483	LMR
chr1	36750718	36751334	LMR
chr1	36765590	36766001	LMR
chr1	36837124	36837322	LMR
chr1	36841276	36841376	LMR
chr1	36845764	36845890	LMR
chr1	36848708	36849130	LMR
chr1	36877800	36878214	LMR
chr1	36886100	36887001	LMR
chr1	36898224	36898678	LMR
chr1	37937114	37937798	LMR
chr1	37944722	37945835	LMR
chr1	37950114	37950321	LMR
chr1	37951446	37953250	LMR
chr1	37961332	37962047	LMR
chr1	37999868	38000614	LMR
chr1	38025692	38025824	LMR
chr1	38276878	38277130	LMR
chr1	38356077	38356661	LMR
chr1	38391374	38391879	LMR
chr1	38495319	38496100	LMR
chr1	38504716	38504796	LMR
chr1	39419064	39419418	LMR
chr1	39434676	39435320	LMR
chr1	39493782	39493896	LMR
chr1	39531148	39531866	LMR
chr1	39557860	39558215	LMR
chr1	39558564	39558779	LMR
chr1	39564114	39564910	LMR
chr1	39568002	39568570	LMR
chr1	39594470	39595417	LMR
chr1	39598786	39599310	LMR
chr1	39601740	39602372	LMR
chr1	39620433	39621256	LMR
chr1	39623711	39625314	LMR
chr1	39636174	39637106	LMR
chr1	39639611	39640354	LMR
chr1	39644100	39644444	LMR
chr1	39657786	39658119	LMR
chr1	39670477	39670666	LMR
chr1	39679478	39680406	LMR
chr1	39696352	39696826	LMR
chr1	39721230	39721634	LMR
chr1	39724326	39724754	LMR
chr1	39733517	39734429	LMR
chr1	39737900	39738799	LMR
chr1	39750272	39751226	LMR
chr1	39852656	39852930	LMR
chr1	39857120	39858104	LMR
chr1	39860269	39860594	LMR
chr1	39864254	39864972	LMR
chr1	39876320	39878434	LMR
chr1	39900459	39901389	LMR
chr1	40004820	40005388	LMR
chr1	40118712	40119920	LMR
chr1	40123682	40124169	LMR
chr1	40166664	40167828	LMR
chr1	40173112	40173601	LMR
chr1	40234925	40235054	LMR
chr1	40264970	40265956	LMR
chr1	40280410	40280838	LMR
chr1	40281800	40283228	LMR
chr1	40295308	40295998	LMR
chr1	40301767	40302177	LMR
chr1	40311128	40312094	LMR
chr1	40317779	40318386	LMR
chr1	40323554	40323944	LMR
chr1	40439207	40439692	LMR
chr1	40550434	40550720	LMR
chr1	40664882	40665314	LMR
chr1	40849646	40850783	LMR
chr1	40870334	40870829	LMR
chr1	40993148	40994958	LMR
chr1	41090738	41091518	LMR
chr1	41117231	41117720	LMR
chr1	41134359	41135072	LMR
chr1	41181307	41181875	LMR
chr1	41239508	41239588	LMR
chr1	41248133	41248792	LMR
chr1	41281206	41281291	LMR
chr1	41303668	41303751	LMR
chr1	41314234	41314802	LMR
chr1	41315492	41316135	LMR
chr1	41446527	41446862	LMR
chr1	41452232	41452790	LMR
chr1	41512234	41512366	LMR
chr1	41574890	41575784	LMR
chr1	41733808	41734290	LMR
chr1	41743096	41743860	LMR
chr1	41748081	41748766	LMR
chr1	41807726	41808145	LMR
chr1	41823866	41824094	LMR
chr1	41837574	41838024	LMR
chr1	41853166	41853876	LMR
chr1	41864873	41865181	LMR
chr1	41869726	41869996	LMR
chr1	41873592	41873700	LMR
chr1	41890718	41891224	LMR
chr1	41898109	41898166	LMR
chr1	41933850	41934118	LMR
chr1	41948118	41948255	LMR
chr1	41952115	41952370	LMR
chr1	41966162	41966704	LMR
chr1	42003570	42003824	LMR
chr1	42039564	42040202	LMR
chr1	42040582	42040902	LMR
chr1	42076842	42076990	LMR
chr1	42091860	42092310	LMR
chr1	42179552	42179901	LMR
chr1	42347290	42349046	LMR
chr1	42356425	42357894	LMR
chr1	42360012	42360495	LMR
chr1	42447028	42447138	LMR
chr1	42505070	42505642	LMR
chr1	42512352	42512742	LMR
chr1	42637972	42639372	LMR
chr1	42643256	42643624	LMR
chr1	42644643	42645240	LMR
chr1	42648953	42649056	LMR
chr1	42724574	42725510	LMR
chr1	42744803	42745218	LMR
chr1	42780280	42781515	LMR
chr1	42784992	42785708	LMR
chr1	42786419	42787372	LMR
chr1	42790538	42791194	LMR
chr1	42804664	42806542	LMR
chr1	42809967	42810271	LMR
chr1	42886410	42887479	LMR
chr1	43043601	43044278	LMR
chr1	43157946	43159698	LMR
chr1	43192754	43193276	LMR
chr1	43203036	43203386	LMR
chr1	43212916	43212986	LMR
chr1	43222669	43222936	LMR
chr1	43251100	43251407	LMR
chr1	43378868	43379598	LMR
chr1	43404934	43405142	LMR
chr1	43413268	43413688	LMR
chr1	43473140	43473452	LMR
chr1	43504930	43505600	LMR
chr1	43538724	43538881	LMR
chr1	43692708	43693463	LMR
chr1	43703442	43704267	LMR
chr1	43739918	43740450	LMR
chr1	43742138	43742676	LMR
chr1	43757366	43757750	LMR
chr1	43990636	43990882	LMR
chr1	43994694	43995376	LMR
chr1	44018020	44018801	LMR
chr1	44023442	44024238	LMR
chr1	44029930	44030085	LMR
chr1	44030370	44030501	LMR
chr1	44110302	44111447	LMR
chr1	44228953	44229859	LMR
chr1	44318292	44319482	LMR
chr1	44471303	44471864	LMR
chr1	44491972	44492128	LMR
chr1	44501989	44503284	LMR
chr1	44683366	44684076	LMR
chr1	44733254	44733649	LMR
chr1	44752114	44752353	LMR
chr1	44759200	44759922	LMR
chr1	44783984	44784283	LMR
chr1	44793468	44793900	LMR
chr1	44902788	44903196	LMR
chr1	45106306	45106474	LMR
chr1	45109703	45110101	LMR
chr1	45118502	45119066	LMR
chr1	45125838	45126282	LMR
chr1	45127447	45128366	LMR
chr1	45138720	45138858	LMR
chr1	45147671	45148277	LMR
chr1	45194730	45195206	LMR
chr1	45236964	45237146	LMR
chr1	45249516	45249704	LMR
chr1	45259458	45259648	LMR
chr1	45301518	45301983	LMR
chr1	45412385	45413624	LMR
chr1	45479840	45480548	LMR
chr1	45637309	45638095	LMR
chr1	45654092	45654718	LMR
chr1	45669272	45669552	LMR
chr1	45967148	45968075	LMR
chr1	45984314	45985293	LMR
chr1	45986300	45986336	LMR
chr1	46009660	46009723	LMR
chr1	46023084	46023484	LMR
chr1	46035840	46036299	LMR
chr1	46051893	46052370	LMR
chr1	46056014	46056767	LMR
chr1	46123706	46124170	LMR
chr1	46144690	46145923	LMR
chr1	46148016	46148768	LMR
chr1	46329086	46329808	LMR
chr1	46330232	46330401	LMR
chr1	46358028	46358320	LMR
chr1	46502562	46503364	LMR
chr1	46600448	46601428	LMR
chr1	46647341	46647708	LMR
chr1	46648900	46649984	LMR
chr1	46807592	46807676	LMR
chr1	46813820	46814138	LMR
chr1	46861979	46862106	LMR
chr1	46862264	46862652	LMR
chr1	46867422	46868300	LMR
chr1	46871792	46872386	LMR
chr1	46872451	46872522	LMR
chr1	47015033	47015955	LMR
chr1	47035478	47035848	LMR
chr1	47040724	47041626	LMR
chr1	47079051	47080408	LMR
chr1	47090452	47091012	LMR
chr1	47157807	47158114	LMR
chr1	47180398	47181154	LMR
chr1	47190859	47191694	LMR
chr1	47646949	47647173	LMR
chr1	47658262	47658982	LMR
chr1	47813506	47813687	LMR
chr1	47853470	47854739	LMR
chr1	47943544	47944105	LMR
chr1	47961027	47961642	LMR
chr1	48024299	48025154	LMR
chr1	48025809	48026364	LMR
chr1	48035413	48035876	LMR
chr1	48332683	48333038	LMR
chr1	48347488	48347936	LMR
chr1	48371689	48371988	LMR
chr1	48935285	48936384	LMR
chr1	48996113	48996684	LMR
chr1	49005900	49006627	LMR
chr1	49093046	49093712	LMR
chr1	49207222	49207488	LMR
chr1	49276368	49276724	LMR
chr1	49280934	49281672	LMR
chr1	51075978	51076788	LMR
chr1	51098974	51099930	LMR
chr1	51168917	51169618	LMR
chr1	51318908	51319354	LMR
chr1	51655388	51655930	LMR
chr1	51715460	51716240	LMR
chr1	51752241	51752324	LMR
chr1	51763572	51763786	LMR
chr1	51770028	51771633	LMR
chr1	51779547	51780002	LMR
chr1	51782167	51782662	LMR
chr1	51792146	51792365	LMR
chr1	51972078	51972915	LMR
chr1	51979855	51980625	LMR
chr1	52000454	52001146	LMR
chr1	52113948	52114304	LMR
chr1	52135334	52135770	LMR
chr1	52155897	52156629	LMR
chr1	52160414	52160683	LMR
chr1	52199058	52199492	LMR
chr1	52199880	52200282	LMR
chr1	52242546	52242790	LMR
chr1	52284162	52284668	LMR
chr1	52310410	52310822	LMR
chr1	52316633	52316944	LMR
chr1	52477584	52477826	LMR
chr1	52493880	52494942	LMR
chr1	52533760	52534016	LMR
chr1	52537074	52537295	LMR
chr1	52563569	52564226	LMR
chr1	52610652	52611163	LMR
chr1	53020426	53020845	LMR
chr1	53055915	53056228	LMR
chr1	53128518	53128906	LMR
chr1	53143152	53143602	LMR
chr1	53151918	53152169	LMR
chr1	53166350	53166959	LMR
chr1	53217101	53218034	LMR
chr1	53390795	53391831	LMR
chr1	53420744	53421563	LMR
chr1	53479896	53481753	LMR
chr1	53514086	53515211	LMR
chr1	53573303	53573718	LMR
chr1	53600704	53600988	LMR
chr1	53611427	53611904	LMR
chr1	53638592	53638846	LMR
chr1	53642029	53642786	LMR
chr1	53647586	53648140	LMR
chr1	53651385	53651862	LMR
chr1	53664004	53664303	LMR
chr1	53743848	53744264	LMR
chr1	53754188	53754328	LMR
chr1	53935765	53936232	LMR
chr1	53978044	53978236	LMR
chr1	53992339	53992578	LMR
chr1	54085996	54086244	LMR
chr1	54317693	54317974	LMR
chr1	54344160	54344522	LMR
chr1	54359798	54360028	LMR
chr1	54364684	54365240	LMR
chr1	54416757	54417047	LMR
chr1	54422348	54423424	LMR
chr1	54447958	54448885	LMR
chr1	54467082	54467742	LMR
chr1	54481920	54482412	LMR
chr1	54493753	54494004	LMR
chr1	54512388	54512996	LMR
chr1	54513933	54515105	LMR
chr1	54561644	54561992	LMR
chr1	54590054	54590373	LMR
chr1	54619291	54619776	LMR
chr1	54685410	54686290	LMR
chr1	54725492	54725607	LMR
chr1	54738530	54739000	LMR
chr1	54740724	54741318	LMR
chr1	54742355	54742620	LMR
chr1	54743501	54744320	LMR
chr1	54756306	54756741	LMR
chr1	54757204	54757448	LMR
chr1	54763768	54764802	LMR
chr1	54778448	54778806	LMR
chr1	54780488	54780768	LMR
chr1	54813570	54814328	LMR
chr1	54825215	54825450	LMR
chr1	54836090	54836278	LMR
chr1	54837062	54837980	LMR
chr1	54841464	54841531	LMR
chr1	54861808	54862746	LMR
chr1	54867434	54867860	LMR
chr1	54868806	54868863	LMR
chr1	54869202	54869344	LMR
chr1	54869651	54869824	LMR
chr1	54940914	54941090	LMR
chr1	55015365	55015580	LMR
chr1	55025090	55025775	LMR
chr1	55030046	55030235	LMR
chr1	55043230	55043598	LMR
chr1	55081180	55081356	LMR
chr1	55132112	55132185	LMR
chr1	55232240	55232790	LMR
chr1	55240882	55241002	LMR
chr1	55241930	55242422	LMR
chr1	55349860	55350660	LMR
chr1	55410329	55411156	LMR
chr1	55415996	55416720	LMR
chr1	55431368	55431950	LMR
chr1	55438772	55439180	LMR
chr1	55487674	55488108	LMR
chr1	55537184	55537420	LMR
chr1	55546967	55547908	LMR
chr1	55606153	55606768	LMR
chr1	55657664	55658228	LMR
chr1	55683253	55683544	LMR
chr1	55844272	55844504	LMR
chr1	55942256	55942886	LMR
chr1	56285968	56286535	LMR
chr1	56333738	56334158	LMR
chr1	56358241	56359880	LMR
chr1	56654819	56655349	LMR
chr1	56862390	56862700	LMR
chr1	56880344	56881008	LMR
chr1	56957082	56957460	LMR
chr1	56975905	56976346	LMR
chr1	57050319	57051056	LMR
chr1	57103940	57105818	LMR
chr1	57174563	57175944	LMR
chr1	57286367	57287522	LMR
chr1	57288214	57288668	LMR
chr1	57297386	57298160	LMR
chr1	57332898	57333465	LMR
chr1	57385189	57385632	LMR
chr1	57420688	57421564	LMR
chr1	57444552	57445078	LMR
chr1	57490772	57491126	LMR
chr1	58042392	58042896	LMR
chr1	58086122	58086706	LMR
chr1	58088756	58089089	LMR
chr1	58107987	58108376	LMR
chr1	58628624	58629112	LMR
chr1	58717427	58718236	LMR
chr1	58907421	58907564	LMR
chr1	58980732	58982082	LMR
chr1	59014675	59015298	LMR
chr1	59049878	59050454	LMR
chr1	59057978	59058548	LMR
chr1	59086024	59086204	LMR
chr1	59115272	59115542	LMR
chr1	59118064	59118632	LMR
chr1	59125576	59126103	LMR
chr1	59153312	59153502	LMR
chr1	59173516	59174236	LMR
chr1	59205176	59205802	LMR
chr1	59211574	59211686	LMR
chr1	59214478	59214884	LMR
chr1	59234770	59235264	LMR
chr1	59238756	59239625	LMR
chr1	59268446	59269186	LMR
chr1	59314877	59315238	LMR
chr1	59340568	59341466	LMR
chr1	59348344	59348585	LMR
chr1	59350612	59351894	LMR
chr1	59359152	59359580	LMR
chr1	59362270	59362701	LMR
chr1	59364770	59365112	LMR
chr1	59408498	59408692	LMR
chr1	59434233	59435218	LMR
chr1	59448690	59449286	LMR
chr1	59479482	59479758	LMR
chr1	59616758	59617109	LMR
chr1	59622446	59623084	LMR
chr1	59628844	59629586	LMR
chr1	59664051	59664748	LMR
chr1	59680194	59680912	LMR
chr1	59697373	59698331	LMR
chr1	59782320	59782644	LMR
chr1	59858728	59859508	LMR
chr1	59888680	59889070	LMR
chr1	59898030	59898652	LMR
chr1	59964438	59966832	LMR
chr1	60008736	60009518	LMR
chr1	60059352	60060092	LMR
chr1	60164695	60165446	LMR
chr1	60196368	60196971	LMR
chr1	60203737	60204141	LMR
chr1	60224492	60225690	LMR
chr1	60322027	60323438	LMR
chr1	60345085	60345876	LMR
chr1	60368751	60369436	LMR
chr1	60432842	60433204	LMR
chr1	60436908	60437552	LMR
chr1	60437867	60438058	LMR
chr1	60438422	60438748	LMR
chr1	60621690	60623284	LMR
chr1	60630954	60631228	LMR
chr1	60746828	60747702	LMR
chr1	61332128	61332394	LMR
chr1	61333572	61333906	LMR
chr1	61358786	61359174	LMR
chr1	61389150	61389734	LMR
chr1	61390762	61391196	LMR
chr1	61435820	61436221	LMR
chr1	61552286	61552710	LMR
chr1	61557447	61558566	LMR
chr1	61560412	61561006	LMR
chr1	61582224	61582591	LMR
chr1	61585894	61586276	LMR
chr1	61590989	61591230	LMR
chr1	61608564	61608912	LMR
chr1	61622382	61623414	LMR
chr1	61636268	61636848	LMR
chr1	61649162	61650795	LMR
chr1	61656520	61657071	LMR
chr1	61692189	61692688	LMR
chr1	61692932	61693120	LMR
chr1	61706804	61707395	LMR
chr1	61720108	61720874	LMR
chr1	61765094	61765732	LMR
chr1	61783992	61784152	LMR
chr1	61800604	61800964	LMR
chr1	61803664	61804674	LMR
chr1	61819248	61820040	LMR
chr1	61857501	61857736	LMR
chr1	61869486	61869804	LMR
chr1	61904850	61905270	LMR
chr1	61916210	61916516	LMR
chr1	61917911	61919511	LMR
chr1	61957324	61957567	LMR
chr1	62102276	62102802	LMR
chr1	62107376	62107941	LMR
chr1	62196901	62197072	LMR
chr1	62390827	62390932	LMR
chr1	62417394	62418064	LMR
chr1	62438988	62439260	LMR
chr1	62511376	62511552	LMR
chr1	62534374	62535083	LMR
chr1	62664198	62664928	LMR
chr1	62707116	62707542	LMR
chr1	62722345	62722692	LMR
chr1	62729094	62729408	LMR
chr1	62744552	62745174	LMR
chr1	62803626	62803840	LMR
chr1	62851738	62852322	LMR
chr1	62905808	62906171	LMR
chr1	62930066	62930209	LMR
chr1	62993825	62994172	LMR
chr1	62995958	62996488	LMR
chr1	63010150	63010507	LMR
chr1	63020192	63020628	LMR
chr1	63062904	63063284	LMR
chr1	63172662	63173501	LMR
chr1	63199260	63199953	LMR
chr1	63212070	63212646	LMR
chr1	63246882	63247676	LMR
chr1	63307291	63307996	LMR
chr1	63865927	63865999	LMR
chr1	63907167	63907579	LMR
chr1	64066074	64066210	LMR
chr1	64078606	64079296	LMR
chr1	64081544	64082166	LMR
chr1	64106738	64107194	LMR
chr1	64109641	64111722	LMR
chr1	64139955	64140620	LMR
chr1	64157494	64158132	LMR
chr1	64166836	64167240	LMR
chr1	64170306	64171202	LMR
chr1	64195868	64196176	LMR
chr1	64223973	64224802	LMR
chr1	64261222	64261549	LMR
chr1	64276502	64276956	LMR
chr1	64282806	64283363	LMR
chr1	64330930	64331676	LMR
chr1	64334128	64334436	LMR
chr1	64412622	64412854	LMR
chr1	64472196	64473011	LMR
chr1	64504962	64505551	LMR
chr1	64508362	64509112	LMR
chr1	64563710	64564634	LMR
chr1	64602603	64603470	LMR
chr1	64652500	64652660	LMR
chr1	64696913	64697212	LMR
chr1	64981908	64982528	LMR
chr1	65001911	65002940	LMR
chr1	65061752	65062071	LMR
chr1	65087557	65088426	LMR
chr1	65089677	65090890	LMR
chr1	65141044	65141718	LMR
chr1	65144309	65144861	LMR
chr1	65152228	65153648	LMR
chr1	65289783	65290334	LMR
chr1	65322320	65322506	LMR
chr1	65345052	65345274	LMR
chr1	65356740	65357602	LMR
chr1	65360541	65360710	LMR
chr1	65363804	65364781	LMR
chr1	65378016	65378374	LMR
chr1	65381533	65382155	LMR
chr1	65387690	65388493	LMR
chr1	65419000	65419192	LMR
chr1	65420798	65421232	LMR
chr1	65428200	65428430	LMR
chr1	65447790	65448154	LMR
chr1	65449006	65449158	LMR
chr1	65462240	65462899	LMR
chr1	65493389	65494124	LMR
chr1	65525716	65526056	LMR
chr1	65541092	65541402	LMR
chr1	65556002	65556409	LMR
chr1	65609303	65609398	LMR
chr1	65636074	65636338	LMR
chr1	65674913	65675444	LMR
chr1	65743524	65743866	LMR
chr1	65843232	65843560	LMR
chr1	65949992	65950494	LMR
chr1	65992856	65993218	LMR
chr1	66736905	66737788	LMR
chr1	66781502	66782826	LMR
chr1	67008454	67009478	LMR
chr1	67018268	67018670	LMR
chr1	67398177	67399298	LMR
chr1	67461606	67462086	LMR
chr1	67485136	67486835	LMR
chr1	67600302	67600710	LMR
chr1	67600828	67601144	LMR
chr1	67604069	67605520	LMR
chr1	67614322	67615322	LMR
chr1	67727423	67727666	LMR
chr1	67746516	67747394	LMR
chr1	67833222	67834206	LMR
chr1	67944756	67945344	LMR
chr1	67965994	67966786	LMR
chr1	67989808	67990272	LMR
chr1	68001032	68001446	LMR
chr1	68021676	68022215	LMR
chr1	68027192	68027772	LMR
chr1	68037836	68038164	LMR
chr1	68038308	68038714	LMR
chr1	68044056	68045179	LMR
chr1	68084143	68084765	LMR
chr1	68098699	68099861	LMR
chr1	68112708	68113035	LMR
chr1	68176500	68177858	LMR
chr1	68178993	68179922	LMR
chr1	68201681	68202056	LMR
chr1	68213730	68214724	LMR
chr1	68215297	68215824	LMR
chr1	68225834	68226541	LMR
chr1	68230392	68230758	LMR
chr1	68231588	68232281	LMR
chr1	68345578	68346537	LMR
chr1	68476230	68476562	LMR
chr1	68577510	68577942	LMR
chr1	68582394	68583100	LMR
chr1	68585592	68586407	LMR
chr1	68608964	68610018	LMR
chr1	68611227	68611734	LMR
chr1	68627357	68627532	LMR
chr1	68638960	68640202	LMR
chr1	68641866	68642150	LMR
chr1	68662328	68662748	LMR
chr1	68663060	68663970	LMR
chr1	68670592	68671230	LMR
chr1	68734960	68735608	LMR
chr1	68779456	68779740	LMR
chr1	68786517	68787311	LMR
chr1	70871692	70871858	LMR
chr1	70896848	70897917	LMR
chr1	70945756	70946534	LMR
chr1	71394556	71395444	LMR
chr1	71444862	71445388	LMR
chr1	71465394	71466285	LMR
chr1	71729854	71730746	LMR
chr1	72347852	72348380	LMR
chr1	72349336	72349969	LMR
chr1	72383968	72384958	LMR
chr1	72393788	72393959	LMR
chr1	76054755	76055254	LMR
chr1	77043108	77043618	LMR
chr1	77068682	77069646	LMR
chr1	77160644	77161664	LMR
chr1	77335444	77335881	LMR
chr1	77591720	77592698	LMR
chr1	77980394	77981074	LMR
chr1	77981324	77981486	LMR
chr1	77999149	78000024	LMR
chr1	78004698	78005292	LMR
chr1	78019291	78019748	LMR
chr1	78028198	78029072	LMR
chr1	78064214	78064543	LMR
chr1	78065699	78066402	LMR
chr1	78143642	78145156	LMR
chr1	78222344	78223493	LMR
chr1	78241901	78242546	LMR
chr1	78290958	78291376	LMR
chr1	78300296	78301218	LMR
chr1	78366334	78367094	LMR
chr1	78426903	78427644	LMR
chr1	78440823	78442062	LMR
chr1	78448782	78449457	LMR
chr1	78535988	78536710	LMR
chr1	78579991	78580924	LMR
chr1	78596190	78596941	LMR
chr1	78608167	78608467	LMR
chr1	78610586	78611282	LMR
chr1	79724996	79725564	LMR
chr1	81885883	81886663	LMR
chr1	81889780	81890008	LMR
chr1	81943478	81944406	LMR
chr1	81964136	81964584	LMR
chr1	81983477	81984126	LMR
chr1	81990958	81991068	LMR
chr1	82135942	82136320	LMR
chr1	82146754	82148146	LMR
chr1	82274566	82274870	LMR
chr1	82277360	82278866	LMR
chr1	82314391	82315095	LMR
chr1	82343385	82344588	LMR
chr1	82381600	82382245	LMR
chr1	82386722	82387514	LMR
chr1	82420399	82420614	LMR
chr1	82439794	82440587	LMR
chr1	82463814	82464024	LMR
chr1	82617980	82618602	LMR
chr1	82627282	82628464	LMR
chr1	82811895	82812217	LMR
chr1	83737030	83738642	LMR
chr1	83974361	83975476	LMR
chr1	83997867	83998268	LMR
chr1	84158074	84159936	LMR
chr1	84229216	84229497	LMR
chr1	84230670	84231822	LMR
chr1	84235219	84236428	LMR
chr1	84267820	84268242	LMR
chr1	84366766	84367844	LMR
chr1	84415936	84416493	LMR
chr1	84426476	84427706	LMR
chr1	84485896	84486586	LMR
chr1	84548792	84549635	LMR
chr1	84588358	84589318	LMR
chr1	84606942	84607504	LMR
chr1	84629732	84630008	LMR
chr1	84630335	84630877	LMR
chr1	84719558	84720084	LMR
chr1	84726366	84727456	LMR
chr1	84729463	84729830	LMR
chr1	84736988	84738713	LMR
chr1	84744394	84745038	LMR
chr1	84766642	84769580	LMR
chr1	84828666	84829548	LMR
chr1	84875121	84876451	LMR
chr1	84890931	84891482	LMR
chr1	84898564	84899989	LMR
chr1	84968506	84969014	LMR
chr1	85130594	85130938	LMR
chr1	85140588	85141356	LMR
chr1	85167211	85167312	LMR
chr1	85185294	85186610	LMR
chr1	85312957	85313624	LMR
chr1	85378653	85379896	LMR
chr1	85544290	85544820	LMR
chr1	85602943	85603987	LMR
chr1	85617132	85617334	LMR
chr1	85624704	85625148	LMR
chr1	85691638	85691990	LMR
chr1	85763350	85763964	LMR
chr1	85773902	85774236	LMR
chr1	85809516	85810279	LMR
chr1	85834062	85834410	LMR
chr1	85872902	85873424	LMR
chr1	85967854	85968833	LMR
chr1	86078256	86078877	LMR
chr1	86094469	86094751	LMR
chr1	86126935	86127784	LMR
chr1	86845842	86846794	LMR
chr1	86859086	86859677	LMR
chr1	86882176	86882364	LMR
chr1	87198750	87199450	LMR
chr1	87228290	87228434	LMR
chr1	87239677	87240845	LMR
chr1	87253224	87254636	LMR
chr1	87258216	87259408	LMR
chr1	87299232	87299643	LMR
chr1	87318656	87319116	LMR
chr1	87511159	87511990	LMR
chr1	88634789	88635303	LMR
chr1	88640930	88641824	LMR
chr1	88645608	88646574	LMR
chr1	88646781	88646928	LMR
chr1	89127499	89128674	LMR
chr1	89166364	89166958	LMR
chr1	89196704	89197835	LMR
chr1	89206732	89207468	LMR
chr1	89330483	89330950	LMR
chr1	89342790	89343486	LMR
chr1	89358427	89358596	LMR
chr1	89450165	89451389	LMR
chr1	89484174	89484536	LMR
chr1	89727504	89728024	LMR
chr1	89888445	89888591	LMR
chr1	89916850	89917464	LMR
chr1	89920254	89921424	LMR
chr1	89948612	89949198	LMR
chr1	89965016	89965364	LMR
chr1	90017764	90018985	LMR
chr1	90032470	90033580	LMR
chr1	90058298	90058653	LMR
chr1	90163016	90163848	LMR
chr1	90270042	90270912	LMR
chr1	90288596	90289492	LMR
chr1	90297488	90297681	LMR
chr1	90300496	90301714	LMR
chr1	90336612	90337734	LMR
chr1	90371914	90372752	LMR
chr1	90408382	90409076	LMR
chr1	90455440	90455960	LMR
chr1	90468740	90468904	LMR
chr1	91401972	91402314	LMR
chr1	91491896	91492370	LMR
chr1	91502341	91503074	LMR
chr1	91536087	91536293	LMR
chr1	91630746	91631170	LMR
chr1	91631624	91632125	LMR
chr1	91744234	91744857	LMR
chr1	91747888	91748644	LMR
chr1	91852806	91853004	LMR
chr1	91867472	91868005	LMR
chr1	91992020	91992314	LMR
chr1	92106412	92106773	LMR
chr1	92156060	92156622	LMR
chr1	92191700	92192108	LMR
chr1	92201818	92202080	LMR
chr1	92208058	92209086	LMR
chr1	92210630	92211250	LMR
chr1	92216786	92217116	LMR
chr1	92243090	92243488	LMR
chr1	92260952	92261494	LMR
chr1	92271577	92272063	LMR
chr1	92292960	92294495	LMR
chr1	92297240	92297776	LMR
chr1	92310887	92312172	LMR
chr1	92316650	92317585	LMR
chr1	92344085	92344416	LMR
chr1	92348938	92349476	LMR
chr1	92392462	92393734	LMR
chr1	92634185	92634472	LMR
chr1	92756799	92757482	LMR
chr1	92946926	92947236	LMR
chr1	93003060	93004062	LMR
chr1	93176932	93177381	LMR
chr1	93222546	93223092	LMR
chr1	93270160	93270811	LMR
chr1	93299966	93300361	LMR
chr1	93312282	93312528	LMR
chr1	93324398	93325226	LMR
chr1	93342666	93343529	LMR
chr1	93398918	93400476	LMR
chr1	93408452	93409073	LMR
chr1	93466004	93467220	LMR
chr1	93486789	93487608	LMR
chr1	93613581	93613860	LMR
chr1	93644032	93644240	LMR
chr1	93742874	93743534	LMR
chr1	93789608	93790727	LMR
chr1	93827632	93828411	LMR
chr1	93903664	93904238	LMR
chr1	93907828	93908851	LMR
chr1	93951680	93952654	LMR
chr1	94018120	94018943	LMR
chr1	94019390	94020920	LMR
chr1	94041574	94041780	LMR
chr1	94063436	94063684	LMR
chr1	94079498	94080310	LMR
chr1	94083250	94083752	LMR
chr1	94088300	94089173	LMR
chr1	94094834	94095371	LMR
chr1	94104192	94104412	LMR
chr1	94117840	94118290	LMR
chr1	94174438	94174836	LMR
chr1	94180802	94181682	LMR
chr1	94206351	94206583	LMR
chr1	94309842	94310326	LMR
chr1	94371798	94372510	LMR
chr1	94445078	94446352	LMR
chr1	94491072	94491188	LMR
chr1	94491366	94491801	LMR
chr1	94526652	94527806	LMR
chr1	94528932	94529236	LMR
chr1	94534538	94535484	LMR
chr1	94549234	94549590	LMR
chr1	94560088	94560293	LMR
chr1	94566394	94566547	LMR
chr1	94582012	94582273	LMR
chr1	94596720	94596894	LMR
chr1	94798892	94799056	LMR
chr1	94801272	94801982	LMR
chr1	94849192	94851002	LMR
chr1	94890904	94892180	LMR
chr1	94946826	94947526	LMR
chr1	94987307	94988067	LMR
chr1	94992894	94993516	LMR
chr1	95028335	95028741	LMR
chr1	95073802	95074090	LMR
chr1	95163372	95164105	LMR
chr1	95258312	95259050	LMR
chr1	95267352	95267965	LMR
chr1	95271498	95271876	LMR
chr1	95320004	95320626	LMR
chr1	95329376	95329844	LMR
chr1	95330644	95330971	LMR
chr1	95349334	95349881	LMR
chr1	95402612	95403046	LMR
chr1	95407736	95408196	LMR
chr1	95415287	95416080	LMR
chr1	95427862	95428983	LMR
chr1	95468194	95468840	LMR
chr1	95487186	95488012	LMR
chr1	95506948	95508110	LMR
chr1	95508840	95509714	LMR
chr1	95515692	95515758	LMR
chr1	95693020	95693416	LMR
chr1	95709490	95711000	LMR
chr1	97547014	97548108	LMR
chr1	97603394	97604311	LMR
chr1	97737570	97738395	LMR
chr1	97923358	97923702	LMR
chr1	97990866	97991444	LMR
chr1	98097539	98098471	LMR
chr1	98285885	98286432	LMR
chr1	99198412	99199282	LMR
chr1	99636470	99637363	LMR
chr1	99645176	99646695	LMR
chr1	100151249	100151739	LMR
chr1	100173162	100173587	LMR
chr1	100231568	100232451	LMR
chr1	100424904	100425250	LMR
chr1	100545852	100546568	LMR
chr1	100654193	100654592	LMR
chr1	100695452	100696036	LMR
chr1	100718552	100719150	LMR
chr1	100779312	100779856	LMR
chr1	100826242	100826958	LMR
chr1	100905400	100906029	LMR
chr1	100924691	100925559	LMR
chr1	100929127	100929606	LMR
chr1	101348881	101349802	LMR
chr1	104057711	104058524	LMR
chr1	104070150	104070512	LMR
chr1	107679283	107680616	LMR
chr1	109104436	109104692	LMR
chr1	109126844	109127554	LMR
chr1	109133352	109134290	LMR
chr1	109152620	109153110	LMR
chr1	109187628	109187838	LMR
chr1	109358796	109359638	LMR
chr1	109370632	109371248	LMR
chr1	109440738	109441276	LMR
chr1	109490312	109491311	LMR
chr1	109603314	109603676	LMR
chr1	109631666	109632121	LMR
chr1	109675986	109677902	LMR
chr1	109677990	109678104	LMR
chr1	109680831	109681347	LMR
chr1	109739970	109740430	LMR
chr1	109751993	109752338	LMR
chr1	109782908	109783787	LMR
chr1	109783990	109784834	LMR
chr1	109817287	109818340	LMR
chr1	109838884	109839044	LMR
chr1	109841247	109841444	LMR
chr1	109842198	109842294	LMR
chr1	109849916	109850642	LMR
chr1	109913644	109913964	LMR
chr1	109933456	109933938	LMR
chr1	109935501	109936654	LMR
chr1	109941496	109942378	LMR
chr1	110027587	110028045	LMR
chr1	110037352	110037422	LMR
chr1	110110244	110110909	LMR
chr1	110113214	110113586	LMR
chr1	110174932	110175761	LMR
chr1	110178916	110179210	LMR
chr1	110274166	110274346	LMR
chr1	110274438	110275466	LMR
chr1	110316180	110317215	LMR
chr1	110319190	110319982	LMR
chr1	110336392	110336790	LMR
chr1	110399876	110400466	LMR
chr1	110473750	110474094	LMR
chr1	110477561	110478426	LMR
chr1	110502852	110503510	LMR
chr1	110612550	110612730	LMR
chr1	110739486	110739912	LMR
chr1	110740190	110740380	LMR
chr1	110763026	110763346	LMR
chr1	110777728	110778544	LMR
chr1	110783024	110783359	LMR
chr1	110786028	110786524	LMR
chr1	110838166	110839016	LMR
chr1	110855133	110855591	LMR
chr1	110873471	110873677	LMR
chr1	110884602	110886466	LMR
chr1	110889020	110889284	LMR
chr1	110890268	110890425	LMR
chr1	110933245	110933708	LMR
chr1	111129456	111129697	LMR
chr1	111743640	111744208	LMR
chr1	111763794	111764692	LMR
chr1	111765214	111766038	LMR
chr1	111776562	111776735	LMR
chr1	111989346	111990276	LMR
chr1	112050214	112051373	LMR
chr1	112058480	112058974	LMR
chr1	112119048	112119608	LMR
chr1	112135287	112135986	LMR
chr1	112181644	112182922	LMR
chr1	112198726	112199293	LMR
chr1	112203351	112203740	LMR
chr1	112257466	112257784	LMR
chr1	112311488	112312775	LMR
chr1	112446978	112447626	LMR
chr1	112462541	112463327	LMR
chr1	112483962	112484342	LMR
chr1	112498974	112499164	LMR
chr1	112518974	112519975	LMR
chr1	112522856	112523331	LMR
chr1	112531135	112531276	LMR
chr1	112936818	112937108	LMR
chr1	112940506	112940994	LMR
chr1	113177936	113178246	LMR
chr1	113241612	113241896	LMR
chr1	113541402	113541994	LMR
chr1	113554894	113555436	LMR
chr1	113563012	113563074	LMR
chr1	113683126	113683506	LMR
chr1	113786222	113786764	LMR
chr1	113797678	113798072	LMR
chr1	113863614	113864490	LMR
chr1	113943462	113943966	LMR
chr1	113994240	113995269	LMR
chr1	113999666	114000057	LMR
chr1	114050507	114051543	LMR
chr1	114220006	114221295	LMR
chr1	114226578	114226886	LMR
chr1	114336864	114337892	LMR
chr1	114347386	114347768	LMR
chr1	114377998	114378044	LMR
chr1	114378165	114378829	LMR
chr1	114430156	114430504	LMR
chr1	114489420	114490720	LMR
chr1	114564360	114564682	LMR
chr1	114575848	114576372	LMR
chr1	114585666	114586256	LMR
chr1	114825461	114825960	LMR
chr1	115293474	115294898	LMR
chr1	115633326	115633433	LMR
chr1	115641788	115643576	LMR
chr1	115655192	115655862	LMR
chr1	115771002	115771968	LMR
chr1	115859830	115860494	LMR
chr1	116296383	116296736	LMR
chr1	116314006	116314842	LMR
chr1	116335957	116336560	LMR
chr1	116465452	116465969	LMR
chr1	116520276	116520574	LMR
chr1	116676752	116677066	LMR
chr1	116681610	116682070	LMR
chr1	116761694	116761862	LMR
chr1	116785214	116785717	LMR
chr1	116786176	116786724	LMR
chr1	116878032	116878625	LMR
chr1	116947958	116948267	LMR
chr1	116958326	116959202	LMR
chr1	117008532	117008820	LMR
chr1	117041492	117042370	LMR
chr1	117138206	117139251	LMR
chr1	117161673	117161948	LMR
chr1	117176966	117177208	LMR
chr1	117184710	117185050	LMR
chr1	117189058	117189596	LMR
chr1	117215197	117215778	LMR
chr1	117233331	117233856	LMR
chr1	117267286	117267746	LMR
chr1	117279569	117280234	LMR
chr1	117362906	117363339	LMR
chr1	117396303	117396937	LMR
chr1	117397543	117398126	LMR
chr1	117420445	117421900	LMR
chr1	117423105	117423982	LMR
chr1	117445133	117445544	LMR
chr1	117457876	117458618	LMR
chr1	117529474	117529550	LMR
chr1	117529585	117530504	LMR
chr1	117597816	117598359	LMR
chr1	117603762	117603800	LMR
chr1	117609100	117609250	LMR
chr1	117671062	117671898	LMR
chr1	117714680	117714865	LMR
[truncated: 48,759 more rows]
