# Supplementary material for: Integration of human pancreatic islet genomic data refines regulatory mechanisms at Type 2 Diabetes susceptibility loci
Source: eLife. 2018 Feb 7;7:e31977. doi: 10.7554/eLife.31977 (PMC5828664; doi:10.7554/eLife.31977)
Supplement: Figure 3—source data 4. — Bed file providing coordinates of ATAC-seq open chromatin peaks merged across all samples. [file elife-31977-fig3-data4.tds]

chr1	10116	10436	ATAC_merged_peaks
chr1	713779	714745	ATAC_merged_peaks
chr1	740187	740339	ATAC_merged_peaks
chr1	755950	755977	ATAC_merged_peaks
chr1	756293	756827	ATAC_merged_peaks
chr1	757294	757408	ATAC_merged_peaks
chr1	757549	757802	ATAC_merged_peaks
chr1	757862	758002	ATAC_merged_peaks
chr1	758178	758217	ATAC_merged_peaks
chr1	762280	763425	ATAC_merged_peaks
chr1	766847	768269	ATAC_merged_peaks
chr1	786929	787047	ATAC_merged_peaks
chr1	787060	787093	ATAC_merged_peaks
chr1	787216	787580	ATAC_merged_peaks
chr1	793411	794391	ATAC_merged_peaks
chr1	805074	805540	ATAC_merged_peaks
chr1	834101	834377	ATAC_merged_peaks
chr1	839773	840555	ATAC_merged_peaks
chr1	840661	840719	ATAC_merged_peaks
chr1	840892	840930	ATAC_merged_peaks
chr1	845535	846820	ATAC_merged_peaks
chr1	854258	854329	ATAC_merged_peaks
chr1	855238	855271	ATAC_merged_peaks
chr1	855406	855445	ATAC_merged_peaks
chr1	855794	856890	ATAC_merged_peaks
chr1	858618	858641	ATAC_merged_peaks
chr1	858740	861153	ATAC_merged_peaks
chr1	861288	861493	ATAC_merged_peaks
chr1	867744	867780	ATAC_merged_peaks
chr1	873446	874798	ATAC_merged_peaks
chr1	874855	874918	ATAC_merged_peaks
chr1	875079	875148	ATAC_merged_peaks
chr1	875201	880817	ATAC_merged_peaks
chr1	881013	882067	ATAC_merged_peaks
chr1	894505	895445	ATAC_merged_peaks
chr1	895544	895606	ATAC_merged_peaks
chr1	895641	895759	ATAC_merged_peaks
chr1	895809	896501	ATAC_merged_peaks
chr1	901385	902667	ATAC_merged_peaks
chr1	911178	912118	ATAC_merged_peaks
chr1	912345	912377	ATAC_merged_peaks
chr1	916227	916265	ATAC_merged_peaks
chr1	919496	919906	ATAC_merged_peaks
chr1	934357	936516	ATAC_merged_peaks
chr1	936939	937468	ATAC_merged_peaks
chr1	940602	940631	ATAC_merged_peaks
chr1	941821	942205	ATAC_merged_peaks
chr1	948592	949291	ATAC_merged_peaks
chr1	954597	956730	ATAC_merged_peaks
chr1	960406	960451	ATAC_merged_peaks
chr1	965887	965941	ATAC_merged_peaks
chr1	967661	969444	ATAC_merged_peaks
chr1	969757	969794	ATAC_merged_peaks
chr1	975823	976467	ATAC_merged_peaks
chr1	979845	979869	ATAC_merged_peaks
chr1	982741	982799	ATAC_merged_peaks
chr1	994207	995448	ATAC_merged_peaks
chr1	999121	1000167	ATAC_merged_peaks
chr1	1002144	1002415	ATAC_merged_peaks
chr1	1003280	1003466	ATAC_merged_peaks
chr1	1003629	1003719	ATAC_merged_peaks
chr1	1003781	1005796	ATAC_merged_peaks
chr1	1009459	1009640	ATAC_merged_peaks
chr1	1014816	1015969	ATAC_merged_peaks
chr1	1019864	1020060	ATAC_merged_peaks
chr1	1020222	1020258	ATAC_merged_peaks
chr1	1051253	1052260	ATAC_merged_peaks
chr1	1057221	1057936	ATAC_merged_peaks
chr1	1071865	1072191	ATAC_merged_peaks
chr1	1079593	1080124	ATAC_merged_peaks
chr1	1092397	1092417	ATAC_merged_peaks
chr1	1092776	1094214	ATAC_merged_peaks
chr1	1097332	1099599	ATAC_merged_peaks
chr1	1100048	1101798	ATAC_merged_peaks
chr1	1102573	1103752	ATAC_merged_peaks
chr1	1103840	1103891	ATAC_merged_peaks
chr1	1103978	1104142	ATAC_merged_peaks
chr1	1104231	1104533	ATAC_merged_peaks
chr1	1104598	1104752	ATAC_merged_peaks
chr1	1104825	1105012	ATAC_merged_peaks
chr1	1105369	1105409	ATAC_merged_peaks
chr1	1105411	1105443	ATAC_merged_peaks
chr1	1107143	1107202	ATAC_merged_peaks
chr1	1108684	1109633	ATAC_merged_peaks
chr1	1111122	1112048	ATAC_merged_peaks
chr1	1132253	1132371	ATAC_merged_peaks
chr1	1136236	1136292	ATAC_merged_peaks
chr1	1136389	1137160	ATAC_merged_peaks
chr1	1141450	1142253	ATAC_merged_peaks
chr1	1143459	1144050	ATAC_merged_peaks
chr1	1166586	1167968	ATAC_merged_peaks
chr1	1173352	1173453	ATAC_merged_peaks
chr1	1173511	1173620	ATAC_merged_peaks
chr1	1173820	1173844	ATAC_merged_peaks
chr1	1179790	1179825	ATAC_merged_peaks
chr1	1182295	1182565	ATAC_merged_peaks
chr1	1183402	1183423	ATAC_merged_peaks
chr1	1185279	1185945	ATAC_merged_peaks
chr1	1208108	1208191	ATAC_merged_peaks
chr1	1208682	1209870	ATAC_merged_peaks
chr1	1217038	1217846	ATAC_merged_peaks
chr1	1222872	1222950	ATAC_merged_peaks
chr1	1225683	1225795	ATAC_merged_peaks
chr1	1226651	1227980	ATAC_merged_peaks
chr1	1238254	1238915	ATAC_merged_peaks
chr1	1239090	1242447	ATAC_merged_peaks
chr1	1242523	1245269	ATAC_merged_peaks
chr1	1245548	1245671	ATAC_merged_peaks
chr1	1247234	1247274	ATAC_merged_peaks
chr1	1253544	1253949	ATAC_merged_peaks
chr1	1259756	1261224	ATAC_merged_peaks
chr1	1266069	1266453	ATAC_merged_peaks
chr1	1266507	1266734	ATAC_merged_peaks
chr1	1266783	1266827	ATAC_merged_peaks
chr1	1266915	1267046	ATAC_merged_peaks
chr1	1280036	1280752	ATAC_merged_peaks
chr1	1281010	1281042	ATAC_merged_peaks
chr1	1283069	1285354	ATAC_merged_peaks
chr1	1289755	1289848	ATAC_merged_peaks
chr1	1290694	1290721	ATAC_merged_peaks
chr1	1290787	1291022	ATAC_merged_peaks
chr1	1307325	1307695	ATAC_merged_peaks
chr1	1310082	1311032	ATAC_merged_peaks
chr1	1334288	1335565	ATAC_merged_peaks
chr1	1342426	1343152	ATAC_merged_peaks
chr1	1343163	1343195	ATAC_merged_peaks
chr1	1343256	1343317	ATAC_merged_peaks
chr1	1352918	1353007	ATAC_merged_peaks
chr1	1353342	1353831	ATAC_merged_peaks
chr1	1353956	1354140	ATAC_merged_peaks
chr1	1354431	1357187	ATAC_merged_peaks
chr1	1361629	1361689	ATAC_merged_peaks
chr1	1362795	1362842	ATAC_merged_peaks
chr1	1362951	1363152	ATAC_merged_peaks
chr1	1365249	1365279	ATAC_merged_peaks
chr1	1365623	1366443	ATAC_merged_peaks
chr1	1367194	1367672	ATAC_merged_peaks
chr1	1367738	1369993	ATAC_merged_peaks
chr1	1370470	1370491	ATAC_merged_peaks
chr1	1370578	1373938	ATAC_merged_peaks
chr1	1376372	1376534	ATAC_merged_peaks
chr1	1377026	1377119	ATAC_merged_peaks
chr1	1397311	1398370	ATAC_merged_peaks
chr1	1406648	1406684	ATAC_merged_peaks
chr1	1406745	1407893	ATAC_merged_peaks
chr1	1440163	1441289	ATAC_merged_peaks
chr1	1446572	1446614	ATAC_merged_peaks
chr1	1446760	1448255	ATAC_merged_peaks
chr1	1474698	1476671	ATAC_merged_peaks
chr1	1476719	1476836	ATAC_merged_peaks
chr1	1478928	1478948	ATAC_merged_peaks
chr1	1490063	1490094	ATAC_merged_peaks
chr1	1490171	1490561	ATAC_merged_peaks
chr1	1509675	1510815	ATAC_merged_peaks
chr1	1521721	1521766	ATAC_merged_peaks
chr1	1529972	1530210	ATAC_merged_peaks
chr1	1532934	1532976	ATAC_merged_peaks
chr1	1535105	1535744	ATAC_merged_peaks
chr1	1541079	1541537	ATAC_merged_peaks
chr1	1549329	1549518	ATAC_merged_peaks
chr1	1549658	1551969	ATAC_merged_peaks
chr1	1565368	1565463	ATAC_merged_peaks
chr1	1565714	1565901	ATAC_merged_peaks
chr1	1566525	1566568	ATAC_merged_peaks
chr1	1566747	1566770	ATAC_merged_peaks
chr1	1566899	1566928	ATAC_merged_peaks
chr1	1567012	1567570	ATAC_merged_peaks
chr1	1567676	1567708	ATAC_merged_peaks
chr1	1568926	1568958	ATAC_merged_peaks
chr1	1590058	1590947	ATAC_merged_peaks
chr1	1593339	1593507	ATAC_merged_peaks
chr1	1593907	1594099	ATAC_merged_peaks
chr1	1623186	1625977	ATAC_merged_peaks
chr1	1655213	1656396	ATAC_merged_peaks
chr1	1658871	1659287	ATAC_merged_peaks
chr1	1659683	1659966	ATAC_merged_peaks
chr1	1676362	1678674	ATAC_merged_peaks
chr1	1690054	1690721	ATAC_merged_peaks
chr1	1707431	1707483	ATAC_merged_peaks
chr1	1709189	1709227	ATAC_merged_peaks
chr1	1709327	1710651	ATAC_merged_peaks
chr1	1713600	1714728	ATAC_merged_peaks
chr1	1714977	1715018	ATAC_merged_peaks
chr1	1734711	1734788	ATAC_merged_peaks
chr1	1758300	1758429	ATAC_merged_peaks
chr1	1764376	1764567	ATAC_merged_peaks
chr1	1764966	1765195	ATAC_merged_peaks
chr1	1773013	1773115	ATAC_merged_peaks
chr1	1785199	1785428	ATAC_merged_peaks
chr1	1787232	1787273	ATAC_merged_peaks
chr1	1790218	1790244	ATAC_merged_peaks
chr1	1812408	1812525	ATAC_merged_peaks
chr1	1812741	1813524	ATAC_merged_peaks
chr1	1821425	1823889	ATAC_merged_peaks
chr1	1837572	1837987	ATAC_merged_peaks
chr1	1839938	1841181	ATAC_merged_peaks
chr1	1849894	1851434	ATAC_merged_peaks
chr1	1851486	1851682	ATAC_merged_peaks
chr1	1851751	1851825	ATAC_merged_peaks
chr1	1851885	1852113	ATAC_merged_peaks
chr1	1854557	1854580	ATAC_merged_peaks
chr1	1854985	1855077	ATAC_merged_peaks
chr1	1856497	1856733	ATAC_merged_peaks
chr1	1874662	1874819	ATAC_merged_peaks
chr1	1874878	1874928	ATAC_merged_peaks
chr1	1875092	1875936	ATAC_merged_peaks
chr1	1891354	1891705	ATAC_merged_peaks
chr1	1906116	1906186	ATAC_merged_peaks
chr1	1950717	1950807	ATAC_merged_peaks
chr1	1960196	1960290	ATAC_merged_peaks
chr1	1973106	1973466	ATAC_merged_peaks
chr1	1976210	1976683	ATAC_merged_peaks
chr1	1977994	1978185	ATAC_merged_peaks
chr1	1980853	1980879	ATAC_merged_peaks
chr1	1980919	1982400	ATAC_merged_peaks
chr1	1982517	1982613	ATAC_merged_peaks
chr1	1982855	1982942	ATAC_merged_peaks
chr1	2029438	2029492	ATAC_merged_peaks
chr1	2029611	2029632	ATAC_merged_peaks
chr1	2035891	2036695	ATAC_merged_peaks
chr1	2063785	2065313	ATAC_merged_peaks
chr1	2066144	2066412	ATAC_merged_peaks
chr1	2066977	2067198	ATAC_merged_peaks
chr1	2071344	2071377	ATAC_merged_peaks
chr1	2071409	2071457	ATAC_merged_peaks
chr1	2105853	2106030	ATAC_merged_peaks
chr1	2120802	2122306	ATAC_merged_peaks
chr1	2122650	2122708	ATAC_merged_peaks
chr1	2124860	2127048	ATAC_merged_peaks
chr1	2130334	2131203	ATAC_merged_peaks
chr1	2135729	2137446	ATAC_merged_peaks
chr1	2143734	2144716	ATAC_merged_peaks
chr1	2157984	2158080	ATAC_merged_peaks
chr1	2158082	2158120	ATAC_merged_peaks
chr1	2158468	2162016	ATAC_merged_peaks
chr1	2162321	2163567	ATAC_merged_peaks
chr1	2163860	2164162	ATAC_merged_peaks
chr1	2168518	2168915	ATAC_merged_peaks
chr1	2170136	2170254	ATAC_merged_peaks
chr1	2171687	2171997	ATAC_merged_peaks
chr1	2174500	2175141	ATAC_merged_peaks
chr1	2179877	2180807	ATAC_merged_peaks
chr1	2183366	2183435	ATAC_merged_peaks
chr1	2207704	2207735	ATAC_merged_peaks
chr1	2216118	2216693	ATAC_merged_peaks
chr1	2225628	2225698	ATAC_merged_peaks
chr1	2230501	2230592	ATAC_merged_peaks
chr1	2230741	2230926	ATAC_merged_peaks
chr1	2241986	2242023	ATAC_merged_peaks
chr1	2242580	2245064	ATAC_merged_peaks
chr1	2245217	2245338	ATAC_merged_peaks
chr1	2245872	2246082	ATAC_merged_peaks
chr1	2246289	2246822	ATAC_merged_peaks
chr1	2247052	2247122	ATAC_merged_peaks
chr1	2253620	2254389	ATAC_merged_peaks
chr1	2313281	2313548	ATAC_merged_peaks
chr1	2314129	2314315	ATAC_merged_peaks
chr1	2322530	2323837	ATAC_merged_peaks
chr1	2343513	2345646	ATAC_merged_peaks
chr1	2345704	2346228	ATAC_merged_peaks
chr1	2372072	2372113	ATAC_merged_peaks
chr1	2375230	2375685	ATAC_merged_peaks
chr1	2376718	2378175	ATAC_merged_peaks
chr1	2378228	2378332	ATAC_merged_peaks
chr1	2383301	2383415	ATAC_merged_peaks
chr1	2383473	2383586	ATAC_merged_peaks
chr1	2391273	2391913	ATAC_merged_peaks
chr1	2391932	2392095	ATAC_merged_peaks
chr1	2392274	2392472	ATAC_merged_peaks
chr1	2392578	2392757	ATAC_merged_peaks
chr1	2392844	2392865	ATAC_merged_peaks
chr1	2394574	2394621	ATAC_merged_peaks
chr1	2394764	2395546	ATAC_merged_peaks
chr1	2396847	2396895	ATAC_merged_peaks
chr1	2397129	2397208	ATAC_merged_peaks
chr1	2397318	2397374	ATAC_merged_peaks
chr1	2397464	2397527	ATAC_merged_peaks
chr1	2397870	2397909	ATAC_merged_peaks
chr1	2397976	2398061	ATAC_merged_peaks
chr1	2398448	2398475	ATAC_merged_peaks
chr1	2398571	2399872	ATAC_merged_peaks
chr1	2400007	2400036	ATAC_merged_peaks
chr1	2400047	2400379	ATAC_merged_peaks
chr1	2400448	2400851	ATAC_merged_peaks
chr1	2401938	2402211	ATAC_merged_peaks
chr1	2402644	2402675	ATAC_merged_peaks
chr1	2402770	2403799	ATAC_merged_peaks
chr1	2403808	2403950	ATAC_merged_peaks
chr1	2405011	2405048	ATAC_merged_peaks
chr1	2406345	2406367	ATAC_merged_peaks
chr1	2406465	2406821	ATAC_merged_peaks
chr1	2409435	2409474	ATAC_merged_peaks
chr1	2412569	2412853	ATAC_merged_peaks
chr1	2412879	2412907	ATAC_merged_peaks
chr1	2413605	2413898	ATAC_merged_peaks
chr1	2414034	2414058	ATAC_merged_peaks
chr1	2423307	2423828	ATAC_merged_peaks
chr1	2423842	2424062	ATAC_merged_peaks
chr1	2424180	2424306	ATAC_merged_peaks
chr1	2428992	2429031	ATAC_merged_peaks
chr1	2437332	2437373	ATAC_merged_peaks
chr1	2441245	2441279	ATAC_merged_peaks
chr1	2454754	2454983	ATAC_merged_peaks
chr1	2457327	2458503	ATAC_merged_peaks
chr1	2460839	2462112	ATAC_merged_peaks
chr1	2466456	2466549	ATAC_merged_peaks
chr1	2475086	2475520	ATAC_merged_peaks
chr1	2476243	2476315	ATAC_merged_peaks
chr1	2476400	2476589	ATAC_merged_peaks
chr1	2476690	2476939	ATAC_merged_peaks
chr1	2477080	2480593	ATAC_merged_peaks
chr1	2486919	2488323	ATAC_merged_peaks
chr1	2488402	2488560	ATAC_merged_peaks
chr1	2488684	2488753	ATAC_merged_peaks
chr1	2491803	2491846	ATAC_merged_peaks
chr1	2509604	2510094	ATAC_merged_peaks
chr1	2515377	2515856	ATAC_merged_peaks
chr1	2516207	2516459	ATAC_merged_peaks
chr1	2516465	2516516	ATAC_merged_peaks
chr1	2516597	2518913	ATAC_merged_peaks
chr1	2573905	2575004	ATAC_merged_peaks
chr1	2583623	2588448	ATAC_merged_peaks
chr1	2594139	2594316	ATAC_merged_peaks
chr1	2601693	2603357	ATAC_merged_peaks
chr1	2608915	2609770	ATAC_merged_peaks
chr1	2612579	2631052	ATAC_merged_peaks
chr1	2631362	2631880	ATAC_merged_peaks
chr1	2687632	2689929	ATAC_merged_peaks
chr1	2691764	2691915	ATAC_merged_peaks
chr1	2692453	2692498	ATAC_merged_peaks
chr1	2718320	2718393	ATAC_merged_peaks
chr1	2718521	2718725	ATAC_merged_peaks
chr1	2721157	2721210	ATAC_merged_peaks
chr1	2725525	2725607	ATAC_merged_peaks
chr1	2726145	2726424	ATAC_merged_peaks
chr1	2727089	2727152	ATAC_merged_peaks
chr1	2750690	2750761	ATAC_merged_peaks
chr1	2764572	2764793	ATAC_merged_peaks
chr1	2765710	2766136	ATAC_merged_peaks
chr1	2770929	2770958	ATAC_merged_peaks
chr1	2774059	2774130	ATAC_merged_peaks
chr1	2776331	2776419	ATAC_merged_peaks
chr1	2782124	2783037	ATAC_merged_peaks
chr1	2783410	2783436	ATAC_merged_peaks
chr1	2786595	2786622	ATAC_merged_peaks
chr1	2792703	2792743	ATAC_merged_peaks
chr1	2793681	2793866	ATAC_merged_peaks
chr1	2794084	2794346	ATAC_merged_peaks
chr1	2794461	2794792	ATAC_merged_peaks
chr1	2795282	2795408	ATAC_merged_peaks
chr1	2796130	2796250	ATAC_merged_peaks
chr1	2797072	2797156	ATAC_merged_peaks
chr1	2797330	2797356	ATAC_merged_peaks
chr1	2797411	2797450	ATAC_merged_peaks
chr1	2799643	2799760	ATAC_merged_peaks
chr1	2810194	2810409	ATAC_merged_peaks
chr1	2811168	2811220	ATAC_merged_peaks
chr1	2819162	2819198	ATAC_merged_peaks
chr1	2821397	2821614	ATAC_merged_peaks
chr1	2821802	2821837	ATAC_merged_peaks
chr1	2824397	2824598	ATAC_merged_peaks
chr1	2824667	2824725	ATAC_merged_peaks
chr1	2824992	2825121	ATAC_merged_peaks
chr1	2825250	2825314	ATAC_merged_peaks
chr1	2828019	2828072	ATAC_merged_peaks
chr1	2842823	2842848	ATAC_merged_peaks
chr1	2843459	2843683	ATAC_merged_peaks
chr1	2845609	2845637	ATAC_merged_peaks
chr1	2849178	2849302	ATAC_merged_peaks
chr1	2849435	2849554	ATAC_merged_peaks
chr1	2849618	2849755	ATAC_merged_peaks
chr1	2859360	2859385	ATAC_merged_peaks
chr1	2885211	2885265	ATAC_merged_peaks
chr1	2885401	2885431	ATAC_merged_peaks
chr1	2889106	2889136	ATAC_merged_peaks
chr1	2890728	2890993	ATAC_merged_peaks
chr1	2894839	2894959	ATAC_merged_peaks
chr1	2895635	2895751	ATAC_merged_peaks
chr1	2895874	2895927	ATAC_merged_peaks
chr1	2899061	2899208	ATAC_merged_peaks
chr1	2901599	2901806	ATAC_merged_peaks
chr1	2917999	2918028	ATAC_merged_peaks
chr1	2921656	2921724	ATAC_merged_peaks
chr1	2929066	2929088	ATAC_merged_peaks
chr1	2929158	2929184	ATAC_merged_peaks
chr1	2931952	2932010	ATAC_merged_peaks
chr1	2933667	2933723	ATAC_merged_peaks
chr1	2935325	2935361	ATAC_merged_peaks
chr1	2936424	2936444	ATAC_merged_peaks
chr1	2944972	2945058	ATAC_merged_peaks
chr1	2945068	2945093	ATAC_merged_peaks
chr1	2949319	2949430	ATAC_merged_peaks
chr1	2951837	2951950	ATAC_merged_peaks
chr1	2977671	2977741	ATAC_merged_peaks
chr1	2982874	2983021	ATAC_merged_peaks
chr1	2983041	2983077	ATAC_merged_peaks
chr1	2984630	2984655	ATAC_merged_peaks
chr1	2984848	2984950	ATAC_merged_peaks
chr1	2985006	2985026	ATAC_merged_peaks
chr1	2985445	2985617	ATAC_merged_peaks
chr1	2985679	2985708	ATAC_merged_peaks
chr1	2985924	2987203	ATAC_merged_peaks
chr1	2988018	2988218	ATAC_merged_peaks
chr1	2989287	2989480	ATAC_merged_peaks
chr1	2990682	2990723	ATAC_merged_peaks
chr1	2992739	2992788	ATAC_merged_peaks
chr1	2992839	2992879	ATAC_merged_peaks
chr1	3016551	3016600	ATAC_merged_peaks
chr1	3017677	3017799	ATAC_merged_peaks
chr1	3021871	3021906	ATAC_merged_peaks
chr1	3021965	3022012	ATAC_merged_peaks
chr1	3029762	3029791	ATAC_merged_peaks
chr1	3050100	3050126	ATAC_merged_peaks
chr1	3057142	3057225	ATAC_merged_peaks
chr1	3063635	3063664	ATAC_merged_peaks
chr1	3081665	3082503	ATAC_merged_peaks
chr1	3085379	3085490	ATAC_merged_peaks
chr1	3086347	3086593	ATAC_merged_peaks
chr1	3086667	3088101	ATAC_merged_peaks
chr1	3088198	3088238	ATAC_merged_peaks
chr1	3089694	3089727	ATAC_merged_peaks
chr1	3103232	3103255	ATAC_merged_peaks
chr1	3107050	3107879	ATAC_merged_peaks
chr1	3125985	3126007	ATAC_merged_peaks
chr1	3135553	3136537	ATAC_merged_peaks
chr1	3137266	3137366	ATAC_merged_peaks
chr1	3137666	3137709	ATAC_merged_peaks
chr1	3138025	3139282	ATAC_merged_peaks
chr1	3146025	3146067	ATAC_merged_peaks
chr1	3168398	3168837	ATAC_merged_peaks
chr1	3182614	3182645	ATAC_merged_peaks
chr1	3186027	3186224	ATAC_merged_peaks
chr1	3186552	3186573	ATAC_merged_peaks
chr1	3188257	3188335	ATAC_merged_peaks
chr1	3191417	3191471	ATAC_merged_peaks
chr1	3200508	3200599	ATAC_merged_peaks
chr1	3200642	3200748	ATAC_merged_peaks
chr1	3220538	3220589	ATAC_merged_peaks
chr1	3229730	3229753	ATAC_merged_peaks
chr1	3236628	3236742	ATAC_merged_peaks
chr1	3237015	3237617	ATAC_merged_peaks
chr1	3239182	3239228	ATAC_merged_peaks
chr1	3239373	3240273	ATAC_merged_peaks
chr1	3286488	3286608	ATAC_merged_peaks
chr1	3326824	3326932	ATAC_merged_peaks
chr1	3341438	3341481	ATAC_merged_peaks
chr1	3369806	3371672	ATAC_merged_peaks
chr1	3387508	3387579	ATAC_merged_peaks
chr1	3396670	3396980	ATAC_merged_peaks
chr1	3398521	3398704	ATAC_merged_peaks
chr1	3400401	3400502	ATAC_merged_peaks
chr1	3400555	3400682	ATAC_merged_peaks
chr1	3407896	3408075	ATAC_merged_peaks
chr1	3409418	3409450	ATAC_merged_peaks
chr1	3411286	3411311	ATAC_merged_peaks
chr1	3413323	3413781	ATAC_merged_peaks
chr1	3413841	3413868	ATAC_merged_peaks
chr1	3414139	3414194	ATAC_merged_peaks
chr1	3414274	3414333	ATAC_merged_peaks
chr1	3415646	3415781	ATAC_merged_peaks
chr1	3417118	3417145	ATAC_merged_peaks
chr1	3417386	3417573	ATAC_merged_peaks
chr1	3418612	3418651	ATAC_merged_peaks
chr1	3420519	3420751	ATAC_merged_peaks
chr1	3420979	3421523	ATAC_merged_peaks
chr1	3422104	3422126	ATAC_merged_peaks
chr1	3422224	3422245	ATAC_merged_peaks
chr1	3422672	3422808	ATAC_merged_peaks
chr1	3423505	3423601	ATAC_merged_peaks
chr1	3427173	3427331	ATAC_merged_peaks
chr1	3428133	3428182	ATAC_merged_peaks
chr1	3428516	3428572	ATAC_merged_peaks
chr1	3428715	3428752	ATAC_merged_peaks
chr1	3432369	3432459	ATAC_merged_peaks
chr1	3433341	3433510	ATAC_merged_peaks
chr1	3433881	3434006	ATAC_merged_peaks
chr1	3436535	3436799	ATAC_merged_peaks
chr1	3437041	3437260	ATAC_merged_peaks
chr1	3440459	3440756	ATAC_merged_peaks
chr1	3445094	3445178	ATAC_merged_peaks
chr1	3447960	3448141	ATAC_merged_peaks
chr1	3448553	3448731	ATAC_merged_peaks
chr1	3449172	3449230	ATAC_merged_peaks
chr1	3449584	3449870	ATAC_merged_peaks
chr1	3449954	3450055	ATAC_merged_peaks
chr1	3450132	3450411	ATAC_merged_peaks
chr1	3451357	3451708	ATAC_merged_peaks
chr1	3454056	3454119	ATAC_merged_peaks
chr1	3454350	3454375	ATAC_merged_peaks
chr1	3458495	3458528	ATAC_merged_peaks
chr1	3460285	3460322	ATAC_merged_peaks
chr1	3460466	3460533	ATAC_merged_peaks
chr1	3461072	3461183	ATAC_merged_peaks
chr1	3461986	3462108	ATAC_merged_peaks
chr1	3462471	3462615	ATAC_merged_peaks
chr1	3463786	3463954	ATAC_merged_peaks
chr1	3465135	3465288	ATAC_merged_peaks
chr1	3467429	3467471	ATAC_merged_peaks
chr1	3469517	3469599	ATAC_merged_peaks
chr1	3472746	3472805	ATAC_merged_peaks
chr1	3473225	3473257	ATAC_merged_peaks
chr1	3479733	3479756	ATAC_merged_peaks
chr1	3485466	3485514	ATAC_merged_peaks
chr1	3493961	3494243	ATAC_merged_peaks
chr1	3497042	3497072	ATAC_merged_peaks
chr1	3502201	3502249	ATAC_merged_peaks
chr1	3511911	3512042	ATAC_merged_peaks
chr1	3512416	3512481	ATAC_merged_peaks
chr1	3512541	3512592	ATAC_merged_peaks
chr1	3513594	3513622	ATAC_merged_peaks
chr1	3518884	3518916	ATAC_merged_peaks
chr1	3535641	3535834	ATAC_merged_peaks
chr1	3537638	3537948	ATAC_merged_peaks
chr1	3540826	3542404	ATAC_merged_peaks
chr1	3566386	3566803	ATAC_merged_peaks
chr1	3585298	3586000	ATAC_merged_peaks
chr1	3604052	3604143	ATAC_merged_peaks
chr1	3608472	3608545	ATAC_merged_peaks
chr1	3612140	3612664	ATAC_merged_peaks
chr1	3614272	3615109	ATAC_merged_peaks
chr1	3615267	3615459	ATAC_merged_peaks
chr1	3628182	3628202	ATAC_merged_peaks
chr1	3641090	3641187	ATAC_merged_peaks
chr1	3643979	3644110	ATAC_merged_peaks
chr1	3663400	3664140	ATAC_merged_peaks
chr1	3672206	3672261	ATAC_merged_peaks
chr1	3688370	3690197	ATAC_merged_peaks
chr1	3690338	3690582	ATAC_merged_peaks
chr1	3692024	3692817	ATAC_merged_peaks
chr1	3693200	3693297	ATAC_merged_peaks
chr1	3712657	3713586	ATAC_merged_peaks
chr1	3717918	3718295	ATAC_merged_peaks
chr1	3747556	3747742	ATAC_merged_peaks
chr1	3773219	3775597	ATAC_merged_peaks
chr1	3816214	3818235	ATAC_merged_peaks
chr1	3827449	3828017	ATAC_merged_peaks
chr1	3841486	3841865	ATAC_merged_peaks
chr1	4000611	4000670	ATAC_merged_peaks
chr1	4002870	4003218	ATAC_merged_peaks
chr1	4059767	4059823	ATAC_merged_peaks
chr1	4079065	4079144	ATAC_merged_peaks
chr1	4108288	4108402	ATAC_merged_peaks
chr1	4128769	4128938	ATAC_merged_peaks
chr1	4131248	4132903	ATAC_merged_peaks
chr1	4142517	4142660	ATAC_merged_peaks
chr1	4168984	4169608	ATAC_merged_peaks
chr1	4233352	4233608	ATAC_merged_peaks
chr1	4285383	4285407	ATAC_merged_peaks
chr1	4314026	4314345	ATAC_merged_peaks
chr1	4327507	4327889	ATAC_merged_peaks
chr1	4327950	4328036	ATAC_merged_peaks
chr1	4332192	4332444	ATAC_merged_peaks
chr1	4333461	4333797	ATAC_merged_peaks
chr1	4333909	4333951	ATAC_merged_peaks
chr1	4413811	4413862	ATAC_merged_peaks
chr1	4455852	4455974	ATAC_merged_peaks
chr1	4457391	4457591	ATAC_merged_peaks
chr1	4457977	4458584	ATAC_merged_peaks
chr1	4571573	4571610	ATAC_merged_peaks
chr1	4577308	4577397	ATAC_merged_peaks
chr1	4577746	4577872	ATAC_merged_peaks
chr1	4587713	4588309	ATAC_merged_peaks
chr1	4588449	4588479	ATAC_merged_peaks
chr1	4654521	4654643	ATAC_merged_peaks
chr1	4675766	4675851	ATAC_merged_peaks
chr1	4676797	4676841	ATAC_merged_peaks
chr1	4676938	4677050	ATAC_merged_peaks
chr1	4694339	4694380	ATAC_merged_peaks
chr1	4696761	4696783	ATAC_merged_peaks
chr1	4712765	4713149	ATAC_merged_peaks
chr1	4714561	4714632	ATAC_merged_peaks
chr1	4715046	4715419	ATAC_merged_peaks
chr1	4715525	4715564	ATAC_merged_peaks
chr1	4715566	4715701	ATAC_merged_peaks
chr1	4715805	4715825	ATAC_merged_peaks
chr1	4716065	4716779	ATAC_merged_peaks
chr1	4718601	4718790	ATAC_merged_peaks
chr1	4733001	4733042	ATAC_merged_peaks
chr1	4751145	4751169	ATAC_merged_peaks
chr1	4761847	4761910	ATAC_merged_peaks
chr1	4762253	4762317	ATAC_merged_peaks
chr1	4762390	4762413	ATAC_merged_peaks
chr1	4770878	4771002	ATAC_merged_peaks
chr1	4771246	4771446	ATAC_merged_peaks
chr1	4779690	4779758	ATAC_merged_peaks
chr1	4784664	4784779	ATAC_merged_peaks
chr1	4787436	4787517	ATAC_merged_peaks
chr1	4787573	4787607	ATAC_merged_peaks
chr1	4788815	4788875	ATAC_merged_peaks
chr1	4807113	4807152	ATAC_merged_peaks
chr1	4820081	4820337	ATAC_merged_peaks
chr1	4911893	4911960	ATAC_merged_peaks
chr1	4914054	4914494	ATAC_merged_peaks
chr1	4914549	4914642	ATAC_merged_peaks
chr1	4991727	4991754	ATAC_merged_peaks
chr1	5150094	5150114	ATAC_merged_peaks
chr1	5150207	5150253	ATAC_merged_peaks
chr1	5168954	5169107	ATAC_merged_peaks
chr1	5262003	5262282	ATAC_merged_peaks
chr1	5337355	5337403	ATAC_merged_peaks
chr1	5357410	5357791	ATAC_merged_peaks
chr1	5372973	5373199	ATAC_merged_peaks
chr1	5453950	5453980	ATAC_merged_peaks
chr1	5483417	5483451	ATAC_merged_peaks
chr1	5485079	5485129	ATAC_merged_peaks
chr1	5491067	5491145	ATAC_merged_peaks
chr1	5516030	5516833	ATAC_merged_peaks
chr1	5545556	5545877	ATAC_merged_peaks
chr1	5574350	5574396	ATAC_merged_peaks
chr1	5574543	5574843	ATAC_merged_peaks
chr1	5611574	5611924	ATAC_merged_peaks
chr1	5635169	5635232	ATAC_merged_peaks
chr1	5646486	5646541	ATAC_merged_peaks
chr1	5658143	5658393	ATAC_merged_peaks
chr1	5672085	5672113	ATAC_merged_peaks
chr1	5727492	5727647	ATAC_merged_peaks
chr1	5727743	5728099	ATAC_merged_peaks
chr1	5728432	5728596	ATAC_merged_peaks
chr1	5729978	5730066	ATAC_merged_peaks
chr1	5730309	5730457	ATAC_merged_peaks
chr1	5730789	5730825	ATAC_merged_peaks
chr1	5731528	5731815	ATAC_merged_peaks
chr1	5731885	5732060	ATAC_merged_peaks
chr1	5732138	5732189	ATAC_merged_peaks
chr1	5732314	5732789	ATAC_merged_peaks
chr1	5752087	5752155	ATAC_merged_peaks
chr1	5772255	5772318	ATAC_merged_peaks
chr1	5801610	5801668	ATAC_merged_peaks
chr1	5801748	5801783	ATAC_merged_peaks
chr1	5801855	5801953	ATAC_merged_peaks
chr1	5802338	5802376	ATAC_merged_peaks
chr1	5805917	5806189	ATAC_merged_peaks
chr1	5810449	5810491	ATAC_merged_peaks
chr1	5818151	5818244	ATAC_merged_peaks
chr1	5856157	5856239	ATAC_merged_peaks
chr1	5891767	5891816	ATAC_merged_peaks
chr1	5894763	5894820	ATAC_merged_peaks
chr1	5895292	5895442	ATAC_merged_peaks
chr1	5899139	5899218	ATAC_merged_peaks
chr1	5940533	5940609	ATAC_merged_peaks
chr1	5948836	5948894	ATAC_merged_peaks
chr1	5955662	5956536	ATAC_merged_peaks
chr1	5956593	5956838	ATAC_merged_peaks
chr1	5956860	5956977	ATAC_merged_peaks
chr1	5964897	5964928	ATAC_merged_peaks
chr1	5975136	5975261	ATAC_merged_peaks
chr1	5975410	5975529	ATAC_merged_peaks
chr1	5975694	5976261	ATAC_merged_peaks
chr1	6009502	6009645	ATAC_merged_peaks
chr1	6030596	6031302	ATAC_merged_peaks
chr1	6031865	6031894	ATAC_merged_peaks
chr1	6033934	6034084	ATAC_merged_peaks
chr1	6035340	6035618	ATAC_merged_peaks
chr1	6037653	6037701	ATAC_merged_peaks
chr1	6038693	6038788	ATAC_merged_peaks
chr1	6051528	6053414	ATAC_merged_peaks
chr1	6062036	6062131	ATAC_merged_peaks
chr1	6062244	6062761	ATAC_merged_peaks
chr1	6063080	6063105	ATAC_merged_peaks
chr1	6074239	6074755	ATAC_merged_peaks
chr1	6085398	6086992	ATAC_merged_peaks
chr1	6094172	6094770	ATAC_merged_peaks
chr1	6113144	6113205	ATAC_merged_peaks
chr1	6145924	6145959	ATAC_merged_peaks
chr1	6169016	6169132	ATAC_merged_peaks
chr1	6187843	6188130	ATAC_merged_peaks
chr1	6203628	6203682	ATAC_merged_peaks
chr1	6208611	6208635	ATAC_merged_peaks
chr1	6208834	6208918	ATAC_merged_peaks
chr1	6208919	6208968	ATAC_merged_peaks
chr1	6212140	6212299	ATAC_merged_peaks
chr1	6217451	6218336	ATAC_merged_peaks
chr1	6221498	6221671	ATAC_merged_peaks
chr1	6222985	6223203	ATAC_merged_peaks
chr1	6231588	6231641	ATAC_merged_peaks
chr1	6231696	6231930	ATAC_merged_peaks
chr1	6239206	6239283	ATAC_merged_peaks
chr1	6239312	6239385	ATAC_merged_peaks
chr1	6239501	6239531	ATAC_merged_peaks
chr1	6239949	6240099	ATAC_merged_peaks
chr1	6240138	6240213	ATAC_merged_peaks
chr1	6240247	6240930	ATAC_merged_peaks
chr1	6241127	6241284	ATAC_merged_peaks
chr1	6259037	6260103	ATAC_merged_peaks
chr1	6265196	6266737	ATAC_merged_peaks
chr1	6268819	6269842	ATAC_merged_peaks
chr1	6281873	6281945	ATAC_merged_peaks
chr1	6295470	6296358	ATAC_merged_peaks
chr1	6305021	6307145	ATAC_merged_peaks
chr1	6309417	6309462	ATAC_merged_peaks
chr1	6309586	6309673	ATAC_merged_peaks
chr1	6320043	6321601	ATAC_merged_peaks
chr1	6322033	6322063	ATAC_merged_peaks
chr1	6330234	6330325	ATAC_merged_peaks
chr1	6336259	6336859	ATAC_merged_peaks
chr1	6337730	6337774	ATAC_merged_peaks
chr1	6341212	6341240	ATAC_merged_peaks
chr1	6403607	6403740	ATAC_merged_peaks
chr1	6408149	6408213	ATAC_merged_peaks
chr1	6411992	6412090	ATAC_merged_peaks
chr1	6418908	6420008	ATAC_merged_peaks
chr1	6423240	6423669	ATAC_merged_peaks
chr1	6452879	6454274	ATAC_merged_peaks
chr1	6464860	6464943	ATAC_merged_peaks
chr1	6474517	6474761	ATAC_merged_peaks
chr1	6479130	6479271	ATAC_merged_peaks
chr1	6479490	6479511	ATAC_merged_peaks
chr1	6479716	6479739	ATAC_merged_peaks
chr1	6483429	6484303	ATAC_merged_peaks
chr1	6484375	6484491	ATAC_merged_peaks
chr1	6484574	6484655	ATAC_merged_peaks
chr1	6484723	6485027	ATAC_merged_peaks
chr1	6492364	6492392	ATAC_merged_peaks
chr1	6498181	6498566	ATAC_merged_peaks
chr1	6500192	6500936	ATAC_merged_peaks
chr1	6505291	6505397	ATAC_merged_peaks
chr1	6507988	6508940	ATAC_merged_peaks
chr1	6516661	6516683	ATAC_merged_peaks
chr1	6531816	6531866	ATAC_merged_peaks
chr1	6535677	6535992	ATAC_merged_peaks
chr1	6543247	6543343	ATAC_merged_peaks
chr1	6545948	6546952	ATAC_merged_peaks
chr1	6549991	6551875	ATAC_merged_peaks
chr1	6557195	6557949	ATAC_merged_peaks
chr1	6579986	6580510	ATAC_merged_peaks
chr1	6614201	6614777	ATAC_merged_peaks
chr1	6639392	6640864	ATAC_merged_peaks
chr1	6640915	6640983	ATAC_merged_peaks
chr1	6642140	6642178	ATAC_merged_peaks
chr1	6642497	6642699	ATAC_merged_peaks
chr1	6645058	6645097	ATAC_merged_peaks
chr1	6655098	6655651	ATAC_merged_peaks
chr1	6659481	6659606	ATAC_merged_peaks
chr1	6660852	6664224	ATAC_merged_peaks
chr1	6672803	6675212	ATAC_merged_peaks
chr1	6675269	6675445	ATAC_merged_peaks
chr1	6684812	6686088	ATAC_merged_peaks
chr1	6694781	6695061	ATAC_merged_peaks
chr1	6706699	6706719	ATAC_merged_peaks
chr1	6761656	6762159	ATAC_merged_peaks
chr1	6762217	6762244	ATAC_merged_peaks
chr1	6780199	6780290	ATAC_merged_peaks
chr1	6802272	6802434	ATAC_merged_peaks
chr1	6803673	6803747	ATAC_merged_peaks
chr1	6830937	6831191	ATAC_merged_peaks
chr1	6844255	6846338	ATAC_merged_peaks
chr1	6882645	6882832	ATAC_merged_peaks
chr1	6944854	6944951	ATAC_merged_peaks
chr1	6950095	6950195	ATAC_merged_peaks
chr1	6952016	6952079	ATAC_merged_peaks
chr1	7022199	7023779	ATAC_merged_peaks
chr1	7111462	7111520	ATAC_merged_peaks
chr1	7129995	7130919	ATAC_merged_peaks
chr1	7136986	7137055	ATAC_merged_peaks
chr1	7149755	7149814	ATAC_merged_peaks
chr1	7158318	7158680	ATAC_merged_peaks
chr1	7170234	7170761	ATAC_merged_peaks
chr1	7177468	7178154	ATAC_merged_peaks
chr1	7258648	7258671	ATAC_merged_peaks
chr1	7268077	7268193	ATAC_merged_peaks
chr1	7283796	7283884	ATAC_merged_peaks
chr1	7294487	7294667	ATAC_merged_peaks
chr1	7322635	7323190	ATAC_merged_peaks
chr1	7325837	7326413	ATAC_merged_peaks
chr1	7327743	7327815	ATAC_merged_peaks
chr1	7359409	7359983	ATAC_merged_peaks
chr1	7360223	7360248	ATAC_merged_peaks
chr1	7401316	7401869	ATAC_merged_peaks
chr1	7427365	7427604	ATAC_merged_peaks
chr1	7435450	7435569	ATAC_merged_peaks
chr1	7448282	7448866	ATAC_merged_peaks
chr1	7448892	7449866	ATAC_merged_peaks
chr1	7461878	7462487	ATAC_merged_peaks
chr1	7507030	7507175	ATAC_merged_peaks
chr1	7507219	7508098	ATAC_merged_peaks
chr1	7514336	7514387	ATAC_merged_peaks
chr1	7514529	7514582	ATAC_merged_peaks
chr1	7514636	7514703	ATAC_merged_peaks
chr1	7515344	7515782	ATAC_merged_peaks
chr1	7530051	7530087	ATAC_merged_peaks
chr1	7531066	7531546	ATAC_merged_peaks
chr1	7531790	7532126	ATAC_merged_peaks
chr1	7539058	7539292	ATAC_merged_peaks
chr1	7551312	7551370	ATAC_merged_peaks
chr1	7551562	7552267	ATAC_merged_peaks
chr1	7552327	7552386	ATAC_merged_peaks
chr1	7559280	7559423	ATAC_merged_peaks
chr1	7598236	7598391	ATAC_merged_peaks
chr1	7599865	7600004	ATAC_merged_peaks
chr1	7609482	7609588	ATAC_merged_peaks
chr1	7612274	7612541	ATAC_merged_peaks
chr1	7612553	7612620	ATAC_merged_peaks
chr1	7612655	7612733	ATAC_merged_peaks
chr1	7614945	7615609	ATAC_merged_peaks
chr1	7619127	7619586	ATAC_merged_peaks
chr1	7633044	7633081	ATAC_merged_peaks
chr1	7634164	7635052	ATAC_merged_peaks
chr1	7641335	7642700	ATAC_merged_peaks
chr1	7642753	7642873	ATAC_merged_peaks
chr1	7643419	7643603	ATAC_merged_peaks
chr1	7650311	7650333	ATAC_merged_peaks
chr1	7676933	7677170	ATAC_merged_peaks
chr1	7683820	7684342	ATAC_merged_peaks
chr1	7688789	7688828	ATAC_merged_peaks
chr1	7690465	7690921	ATAC_merged_peaks
chr1	7701037	7702005	ATAC_merged_peaks
chr1	7702091	7702172	ATAC_merged_peaks
chr1	7705510	7705602	ATAC_merged_peaks
chr1	7705653	7705825	ATAC_merged_peaks
chr1	7707017	7707100	ATAC_merged_peaks
chr1	7707227	7707545	ATAC_merged_peaks
chr1	7709090	7709422	ATAC_merged_peaks
chr1	7711054	7711259	ATAC_merged_peaks
chr1	7711275	7711526	ATAC_merged_peaks
chr1	7727690	7730037	ATAC_merged_peaks
chr1	7740163	7740202	ATAC_merged_peaks
chr1	7740229	7740984	ATAC_merged_peaks
chr1	7741132	7741197	ATAC_merged_peaks
chr1	7762535	7762613	ATAC_merged_peaks
chr1	7763923	7766000	ATAC_merged_peaks
chr1	7766018	7766093	ATAC_merged_peaks
chr1	7812740	7813271	ATAC_merged_peaks
chr1	7830805	7831781	ATAC_merged_peaks
chr1	7843328	7844876	ATAC_merged_peaks
chr1	7845014	7845034	ATAC_merged_peaks
chr1	7870545	7870721	ATAC_merged_peaks
chr1	7943344	7943428	ATAC_merged_peaks
chr1	7945796	7945854	ATAC_merged_peaks
chr1	7946204	7946788	ATAC_merged_peaks
chr1	7962914	7963074	ATAC_merged_peaks
chr1	7976506	7976649	ATAC_merged_peaks
chr1	8002344	8002768	ATAC_merged_peaks
chr1	8014005	8014561	ATAC_merged_peaks
chr1	8021104	8022245	ATAC_merged_peaks
chr1	8035263	8035779	ATAC_merged_peaks
chr1	8042492	8042614	ATAC_merged_peaks
chr1	8046037	8046466	ATAC_merged_peaks
chr1	8064863	8065278	ATAC_merged_peaks
chr1	8066476	8066649	ATAC_merged_peaks
chr1	8072463	8072625	ATAC_merged_peaks
chr1	8075138	8075331	ATAC_merged_peaks
chr1	8080182	8080423	ATAC_merged_peaks
chr1	8081948	8081971	ATAC_merged_peaks
chr1	8083364	8083562	ATAC_merged_peaks
chr1	8085157	8085226	ATAC_merged_peaks
chr1	8085616	8087760	ATAC_merged_peaks
chr1	8100727	8100927	ATAC_merged_peaks
chr1	8121457	8121486	ATAC_merged_peaks
chr1	8137199	8137915	ATAC_merged_peaks
chr1	8138280	8138504	ATAC_merged_peaks
chr1	8154617	8154817	ATAC_merged_peaks
chr1	8156297	8156390	ATAC_merged_peaks
chr1	8156477	8156497	ATAC_merged_peaks
chr1	8156788	8157882	ATAC_merged_peaks
chr1	8181532	8181630	ATAC_merged_peaks
chr1	8214758	8215060	ATAC_merged_peaks
chr1	8221695	8222564	ATAC_merged_peaks
chr1	8229419	8230680	ATAC_merged_peaks
chr1	8242324	8242443	ATAC_merged_peaks
chr1	8244489	8244631	ATAC_merged_peaks
chr1	8254613	8254920	ATAC_merged_peaks
chr1	8257993	8258093	ATAC_merged_peaks
chr1	8262230	8262915	ATAC_merged_peaks
chr1	8277088	8277786	ATAC_merged_peaks
chr1	8298211	8298509	ATAC_merged_peaks
chr1	8312460	8312563	ATAC_merged_peaks
chr1	8318930	8320016	ATAC_merged_peaks
chr1	8343462	8343518	ATAC_merged_peaks
chr1	8344365	8344514	ATAC_merged_peaks
chr1	8372387	8372579	ATAC_merged_peaks
chr1	8373882	8374076	ATAC_merged_peaks
chr1	8374187	8374820	ATAC_merged_peaks
chr1	8378009	8378759	ATAC_merged_peaks
chr1	8403555	8403710	ATAC_merged_peaks
chr1	8408963	8409440	ATAC_merged_peaks
chr1	8430835	8431210	ATAC_merged_peaks
chr1	8431616	8431670	ATAC_merged_peaks
chr1	8432700	8432759	ATAC_merged_peaks
chr1	8433594	8434372	ATAC_merged_peaks
chr1	8434468	8434536	ATAC_merged_peaks
chr1	8434611	8434699	ATAC_merged_peaks
chr1	8438573	8438626	ATAC_merged_peaks
chr1	8457054	8457295	ATAC_merged_peaks
chr1	8469306	8469512	ATAC_merged_peaks
chr1	8472318	8472817	ATAC_merged_peaks
chr1	8481989	8482064	ATAC_merged_peaks
chr1	8482787	8484917	ATAC_merged_peaks
chr1	8485072	8485196	ATAC_merged_peaks
chr1	8498661	8499426	ATAC_merged_peaks
chr1	8509041	8509181	ATAC_merged_peaks
chr1	8523328	8523423	ATAC_merged_peaks
chr1	8537584	8537650	ATAC_merged_peaks
chr1	8537818	8537844	ATAC_merged_peaks
chr1	8556102	8556196	ATAC_merged_peaks
chr1	8585467	8586607	ATAC_merged_peaks
chr1	8627441	8627464	ATAC_merged_peaks
chr1	8631402	8631444	ATAC_merged_peaks
chr1	8657680	8659099	ATAC_merged_peaks
chr1	8689326	8689808	ATAC_merged_peaks
chr1	8720587	8720611	ATAC_merged_peaks
chr1	8720623	8720769	ATAC_merged_peaks
chr1	8723631	8723690	ATAC_merged_peaks
chr1	8723818	8724548	ATAC_merged_peaks
chr1	8726363	8726487	ATAC_merged_peaks
chr1	8739464	8739807	ATAC_merged_peaks
chr1	8741414	8741490	ATAC_merged_peaks
chr1	8761127	8761250	ATAC_merged_peaks
chr1	8761444	8761833	ATAC_merged_peaks
chr1	8761887	8761996	ATAC_merged_peaks
chr1	8763081	8763831	ATAC_merged_peaks
chr1	8766931	8767499	ATAC_merged_peaks
chr1	8767572	8767716	ATAC_merged_peaks
chr1	8772498	8773017	ATAC_merged_peaks
chr1	8788015	8788357	ATAC_merged_peaks
chr1	8815213	8815319	ATAC_merged_peaks
chr1	8876588	8876611	ATAC_merged_peaks
chr1	8876983	8878265	ATAC_merged_peaks
chr1	8883028	8883069	ATAC_merged_peaks
chr1	8889359	8890016	ATAC_merged_peaks
chr1	8890098	8890121	ATAC_merged_peaks
chr1	8908620	8909527	ATAC_merged_peaks
chr1	8912827	8913330	ATAC_merged_peaks
chr1	8930299	8931837	ATAC_merged_peaks
chr1	8931842	8931886	ATAC_merged_peaks
chr1	8933675	8934084	ATAC_merged_peaks
chr1	8937877	8937929	ATAC_merged_peaks
chr1	8937983	8939658	ATAC_merged_peaks
chr1	8940037	8940821	ATAC_merged_peaks
chr1	8940875	8940895	ATAC_merged_peaks
chr1	8950078	8950672	ATAC_merged_peaks
chr1	8978330	8978381	ATAC_merged_peaks
chr1	9002023	9002084	ATAC_merged_peaks
chr1	9062009	9062115	ATAC_merged_peaks
chr1	9067441	9067524	ATAC_merged_peaks
chr1	9170921	9171071	ATAC_merged_peaks
chr1	9171199	9171392	ATAC_merged_peaks
chr1	9188676	9190020	ATAC_merged_peaks
chr1	9205487	9205519	ATAC_merged_peaks
chr1	9222952	9223097	ATAC_merged_peaks
chr1	9241457	9242681	ATAC_merged_peaks
chr1	9242764	9242832	ATAC_merged_peaks
chr1	9256633	9256945	ATAC_merged_peaks
chr1	9261906	9261934	ATAC_merged_peaks
chr1	9262119	9262162	ATAC_merged_peaks
chr1	9291871	9291911	ATAC_merged_peaks
chr1	9293362	9293602	ATAC_merged_peaks
chr1	9294247	9295421	ATAC_merged_peaks
chr1	9302581	9303027	ATAC_merged_peaks
chr1	9327250	9327396	ATAC_merged_peaks
chr1	9335645	9335953	ATAC_merged_peaks
chr1	9340520	9340711	ATAC_merged_peaks
chr1	9349992	9350491	ATAC_merged_peaks
chr1	9352029	9355385	ATAC_merged_peaks
chr1	9355435	9355476	ATAC_merged_peaks
chr1	9363245	9363373	ATAC_merged_peaks
chr1	9398445	9399289	ATAC_merged_peaks
chr1	9405596	9407007	ATAC_merged_peaks
chr1	9411824	9412058	ATAC_merged_peaks
chr1	9412351	9412496	ATAC_merged_peaks
chr1	9412601	9412751	ATAC_merged_peaks
chr1	9415764	9415815	ATAC_merged_peaks
chr1	9431795	9431931	ATAC_merged_peaks
chr1	9460172	9460208	ATAC_merged_peaks
chr1	9460743	9460851	ATAC_merged_peaks
chr1	9461938	9462381	ATAC_merged_peaks
chr1	9466262	9466376	ATAC_merged_peaks
chr1	9473557	9473593	ATAC_merged_peaks
chr1	9488585	9489402	ATAC_merged_peaks
chr1	9498565	9499191	ATAC_merged_peaks
chr1	9499251	9499304	ATAC_merged_peaks
chr1	9501614	9501731	ATAC_merged_peaks
chr1	9504233	9504366	ATAC_merged_peaks
chr1	9515983	9516048	ATAC_merged_peaks
chr1	9526936	9527368	ATAC_merged_peaks
chr1	9533181	9533358	ATAC_merged_peaks
chr1	9536830	9537315	ATAC_merged_peaks
chr1	9551210	9551496	ATAC_merged_peaks
chr1	9555225	9555264	ATAC_merged_peaks
chr1	9555372	9555686	ATAC_merged_peaks
chr1	9561173	9561223	ATAC_merged_peaks
chr1	9589293	9589530	ATAC_merged_peaks
chr1	9589582	9589652	ATAC_merged_peaks
chr1	9597952	9600486	ATAC_merged_peaks
chr1	9606805	9607096	ATAC_merged_peaks
chr1	9615445	9615698	ATAC_merged_peaks
chr1	9621679	9621837	ATAC_merged_peaks
chr1	9629428	9629621	ATAC_merged_peaks
chr1	9648371	9650812	ATAC_merged_peaks
chr1	9651582	9652737	ATAC_merged_peaks
chr1	9652741	9654410	ATAC_merged_peaks
chr1	9654576	9654596	ATAC_merged_peaks
chr1	9675758	9675864	ATAC_merged_peaks
chr1	9676007	9676031	ATAC_merged_peaks
chr1	9687091	9687543	ATAC_merged_peaks
chr1	9731544	9731603	ATAC_merged_peaks
chr1	9746858	9750701	ATAC_merged_peaks
chr1	9762438	9762500	ATAC_merged_peaks
chr1	9777563	9777612	ATAC_merged_peaks
chr1	9777640	9777686	ATAC_merged_peaks
chr1	9777796	9777974	ATAC_merged_peaks
chr1	9779211	9779450	ATAC_merged_peaks
chr1	9852359	9852838	ATAC_merged_peaks
chr1	9856866	9857086	ATAC_merged_peaks
chr1	9882750	9882771	ATAC_merged_peaks
chr1	9882890	9886133	ATAC_merged_peaks
chr1	9903597	9903662	ATAC_merged_peaks
chr1	9912292	9913017	ATAC_merged_peaks
chr1	9927535	9927795	ATAC_merged_peaks
chr1	9932921	9933050	ATAC_merged_peaks
chr1	9935023	9935661	ATAC_merged_peaks
chr1	9937692	9937747	ATAC_merged_peaks
chr1	9937882	9938426	ATAC_merged_peaks
chr1	9946283	9946470	ATAC_merged_peaks
chr1	9946519	9946626	ATAC_merged_peaks
chr1	9949004	9949030	ATAC_merged_peaks
chr1	9950398	9950971	ATAC_merged_peaks
chr1	9952676	9952919	ATAC_merged_peaks
chr1	9960311	9961556	ATAC_merged_peaks
chr1	9969439	9971309	ATAC_merged_peaks
chr1	9974602	9974624	ATAC_merged_peaks
chr1	10002605	10003718	ATAC_merged_peaks
chr1	10003775	10003846	ATAC_merged_peaks
chr1	10010489	10010694	ATAC_merged_peaks
chr1	10057088	10058131	ATAC_merged_peaks
chr1	10092486	10093872	ATAC_merged_peaks
chr1	10116206	10117164	ATAC_merged_peaks
chr1	10117291	10117316	ATAC_merged_peaks
chr1	10117392	10118915	ATAC_merged_peaks
chr1	10134326	10134355	ATAC_merged_peaks
chr1	10134356	10134900	ATAC_merged_peaks
chr1	10183072	10183221	ATAC_merged_peaks
chr1	10215289	10215396	ATAC_merged_peaks
chr1	10269835	10272215	ATAC_merged_peaks
chr1	10272330	10272354	ATAC_merged_peaks
chr1	10278155	10278233	ATAC_merged_peaks
chr1	10313747	10314243	ATAC_merged_peaks
chr1	10341194	10341219	ATAC_merged_peaks
chr1	10343580	10343666	ATAC_merged_peaks
chr1	10346373	10346813	ATAC_merged_peaks
chr1	10398237	10398341	ATAC_merged_peaks
chr1	10437687	10437737	ATAC_merged_peaks
chr1	10438582	10438815	ATAC_merged_peaks
chr1	10440707	10440997	ATAC_merged_peaks
chr1	10458342	10459923	ATAC_merged_peaks
chr1	10488204	10488345	ATAC_merged_peaks
chr1	10490153	10491262	ATAC_merged_peaks
chr1	10519227	10519663	ATAC_merged_peaks
chr1	10532168	10532798	ATAC_merged_peaks
chr1	10532850	10532917	ATAC_merged_peaks
chr1	10534869	10535551	ATAC_merged_peaks
chr1	10535597	10535657	ATAC_merged_peaks
chr1	10554776	10555740	ATAC_merged_peaks
chr1	10567449	10567839	ATAC_merged_peaks
chr1	10567935	10567959	ATAC_merged_peaks
chr1	10568590	10568848	ATAC_merged_peaks
chr1	10570698	10571285	ATAC_merged_peaks
chr1	10571397	10571442	ATAC_merged_peaks
chr1	10574607	10574711	ATAC_merged_peaks
chr1	10578953	10579694	ATAC_merged_peaks
chr1	10590537	10590628	ATAC_merged_peaks
chr1	10614624	10614675	ATAC_merged_peaks
chr1	10615678	10616608	ATAC_merged_peaks
chr1	10650801	10650827	ATAC_merged_peaks
chr1	10651017	10651354	ATAC_merged_peaks
chr1	10654906	10654946	ATAC_merged_peaks
chr1	10684554	10684726	ATAC_merged_peaks
chr1	10695280	10695359	ATAC_merged_peaks
chr1	10700346	10701104	ATAC_merged_peaks
chr1	10701699	10701844	ATAC_merged_peaks
chr1	10717304	10717827	ATAC_merged_peaks
chr1	10717931	10717967	ATAC_merged_peaks
chr1	10723628	10724346	ATAC_merged_peaks
chr1	10726093	10726205	ATAC_merged_peaks
chr1	10727712	10727758	ATAC_merged_peaks
chr1	10727809	10728043	ATAC_merged_peaks
chr1	10728332	10728583	ATAC_merged_peaks
chr1	10731372	10731518	ATAC_merged_peaks
chr1	10731544	10732175	ATAC_merged_peaks
chr1	10732283	10732353	ATAC_merged_peaks
chr1	10734457	10734570	ATAC_merged_peaks
chr1	10734598	10735800	ATAC_merged_peaks
chr1	10735883	10735976	ATAC_merged_peaks
chr1	10736288	10736310	ATAC_merged_peaks
chr1	10736870	10737766	ATAC_merged_peaks
chr1	10738141	10738197	ATAC_merged_peaks
chr1	10740764	10740879	ATAC_merged_peaks
chr1	10741471	10741544	ATAC_merged_peaks
chr1	10741612	10742161	ATAC_merged_peaks
chr1	10742216	10743822	ATAC_merged_peaks
chr1	10745550	10747784	ATAC_merged_peaks
chr1	10751943	10752836	ATAC_merged_peaks
chr1	10754064	10755497	ATAC_merged_peaks
chr1	10784239	10784463	ATAC_merged_peaks
chr1	10784516	10784560	ATAC_merged_peaks
chr1	10785362	10785385	ATAC_merged_peaks
chr1	10794078	10794319	ATAC_merged_peaks
chr1	10794438	10794526	ATAC_merged_peaks
chr1	10794629	10795902	ATAC_merged_peaks
chr1	10796962	10797059	ATAC_merged_peaks
chr1	10797120	10797155	ATAC_merged_peaks
chr1	10798480	10798515	ATAC_merged_peaks
chr1	10811517	10812290	ATAC_merged_peaks
chr1	10813445	10813487	ATAC_merged_peaks
chr1	10814792	10814905	ATAC_merged_peaks
chr1	10816092	10816573	ATAC_merged_peaks
chr1	10832041	10832711	ATAC_merged_peaks
chr1	10833343	10833546	ATAC_merged_peaks
chr1	10839408	10839489	ATAC_merged_peaks
chr1	10841330	10841350	ATAC_merged_peaks
chr1	10848651	10849235	ATAC_merged_peaks
chr1	10850102	10850525	ATAC_merged_peaks
chr1	10851846	10852002	ATAC_merged_peaks
chr1	10853775	10856911	ATAC_merged_peaks
chr1	10863481	10863556	ATAC_merged_peaks
chr1	10926955	10927592	ATAC_merged_peaks
chr1	11002233	11002441	ATAC_merged_peaks
chr1	11004038	11005301	ATAC_merged_peaks
chr1	11005362	11005420	ATAC_merged_peaks
chr1	11006100	11006148	ATAC_merged_peaks
chr1	11006763	11006795	ATAC_merged_peaks
chr1	11007552	11007602	ATAC_merged_peaks
chr1	11008265	11008744	ATAC_merged_peaks
chr1	11017160	11017517	ATAC_merged_peaks
chr1	11018297	11018357	ATAC_merged_peaks
chr1	11018429	11019219	ATAC_merged_peaks
chr1	11020929	11021509	ATAC_merged_peaks
chr1	11028522	11028615	ATAC_merged_peaks
chr1	11028686	11028814	ATAC_merged_peaks
chr1	11035774	11036431	ATAC_merged_peaks
chr1	11040264	11040479	ATAC_merged_peaks
chr1	11071997	11073402	ATAC_merged_peaks
chr1	11090063	11090536	ATAC_merged_peaks
chr1	11097778	11098074	ATAC_merged_peaks
chr1	11119153	11120670	ATAC_merged_peaks
chr1	11123207	11123233	ATAC_merged_peaks
chr1	11132319	11132931	ATAC_merged_peaks
chr1	11159376	11160218	ATAC_merged_peaks
chr1	11216685	11216808	ATAC_merged_peaks
chr1	11218019	11218144	ATAC_merged_peaks
chr1	11218786	11219235	ATAC_merged_peaks
chr1	11238292	11238348	ATAC_merged_peaks
chr1	11265132	11265152	ATAC_merged_peaks
chr1	11322161	11323262	ATAC_merged_peaks
chr1	11332796	11333840	ATAC_merged_peaks
chr1	11352810	11352907	ATAC_merged_peaks
chr1	11382133	11382268	ATAC_merged_peaks
chr1	11397787	11397865	ATAC_merged_peaks
chr1	11400061	11400089	ATAC_merged_peaks
chr1	11415430	11415498	ATAC_merged_peaks
chr1	11415573	11415780	ATAC_merged_peaks
chr1	11415882	11415978	ATAC_merged_peaks
chr1	11416197	11416280	ATAC_merged_peaks
chr1	11417432	11418017	ATAC_merged_peaks
chr1	11437259	11437299	ATAC_merged_peaks
chr1	11494990	11495031	ATAC_merged_peaks
chr1	11538355	11540795	ATAC_merged_peaks
chr1	11544146	11544599	ATAC_merged_peaks
chr1	11544703	11544746	ATAC_merged_peaks
chr1	11545392	11545496	ATAC_merged_peaks
chr1	11559761	11560433	ATAC_merged_peaks
chr1	11582707	11582924	ATAC_merged_peaks
chr1	11601604	11601649	ATAC_merged_peaks
chr1	11623626	11624080	ATAC_merged_peaks
chr1	11702562	11702710	ATAC_merged_peaks
chr1	11705871	11706166	ATAC_merged_peaks
chr1	11709031	11709055	ATAC_merged_peaks
chr1	11710394	11711031	ATAC_merged_peaks
chr1	11713144	11715539	ATAC_merged_peaks
chr1	11723977	11725136	ATAC_merged_peaks
chr1	11740499	11741950	ATAC_merged_peaks
chr1	11753321	11753406	ATAC_merged_peaks
chr1	11767698	11767733	ATAC_merged_peaks
chr1	11767895	11767978	ATAC_merged_peaks
chr1	11768825	11768905	ATAC_merged_peaks
chr1	11779501	11780054	ATAC_merged_peaks
chr1	11791959	11792081	ATAC_merged_peaks
chr1	11795670	11797685	ATAC_merged_peaks
chr1	11809358	11809437	ATAC_merged_peaks
chr1	11844864	11845656	ATAC_merged_peaks
chr1	11847582	11847814	ATAC_merged_peaks
chr1	11850952	11851199	ATAC_merged_peaks
chr1	11863167	11864104	ATAC_merged_peaks
chr1	11864654	11864675	ATAC_merged_peaks
chr1	11864844	11866859	ATAC_merged_peaks
chr1	11898523	11898999	ATAC_merged_peaks
chr1	11908240	11908270	ATAC_merged_peaks
chr1	11918952	11919531	ATAC_merged_peaks
chr1	11943072	11943198	ATAC_merged_peaks
chr1	11953980	11954226	ATAC_merged_peaks
chr1	11967843	11969784	ATAC_merged_peaks
chr1	11969929	11969966	ATAC_merged_peaks
chr1	11970718	11970763	ATAC_merged_peaks
chr1	11970774	11970910	ATAC_merged_peaks
chr1	11985772	11986804	ATAC_merged_peaks
chr1	11994393	11995129	ATAC_merged_peaks
chr1	12027295	12027421	ATAC_merged_peaks
chr1	12039704	12040878	ATAC_merged_peaks
chr1	12073443	12073518	ATAC_merged_peaks
chr1	12074647	12074691	ATAC_merged_peaks
chr1	12079059	12080068	ATAC_merged_peaks
chr1	12104707	12104907	ATAC_merged_peaks
chr1	12109840	12110001	ATAC_merged_peaks
chr1	12112050	12112531	ATAC_merged_peaks
chr1	12238336	12238377	ATAC_merged_peaks
chr1	12268982	12269146	ATAC_merged_peaks
chr1	12289752	12291403	ATAC_merged_peaks
chr1	12332325	12332346	ATAC_merged_peaks
chr1	12332919	12333200	ATAC_merged_peaks
chr1	12338974	12339281	ATAC_merged_peaks
chr1	12360956	12360977	ATAC_merged_peaks
chr1	12372967	12373043	ATAC_merged_peaks
chr1	12393210	12393427	ATAC_merged_peaks
chr1	12416146	12416510	ATAC_merged_peaks
chr1	12428769	12428977	ATAC_merged_peaks
chr1	12467637	12467659	ATAC_merged_peaks
chr1	12494399	12494452	ATAC_merged_peaks
chr1	12538289	12538326	ATAC_merged_peaks
chr1	12538433	12538498	ATAC_merged_peaks
chr1	12540930	12540987	ATAC_merged_peaks
chr1	12588450	12588490	ATAC_merged_peaks
chr1	12608734	12608761	ATAC_merged_peaks
chr1	12609929	12610152	ATAC_merged_peaks
chr1	12630974	12631009	ATAC_merged_peaks
chr1	12655006	12656572	ATAC_merged_peaks
chr1	12664473	12664629	ATAC_merged_peaks
chr1	12675998	12677331	ATAC_merged_peaks
chr1	12678192	12680108	ATAC_merged_peaks
chr1	12805986	12806521	ATAC_merged_peaks
chr1	12816611	12816637	ATAC_merged_peaks
chr1	12857938	12858016	ATAC_merged_peaks
chr1	12870237	12870276	ATAC_merged_peaks
chr1	12870406	12870468	ATAC_merged_peaks
chr1	12899050	12899115	ATAC_merged_peaks
chr1	12911718	12911821	ATAC_merged_peaks
chr1	12944980	12945005	ATAC_merged_peaks
chr1	12987745	12987842	ATAC_merged_peaks
chr1	12989057	12989259	ATAC_merged_peaks
chr1	12989395	12989495	ATAC_merged_peaks
chr1	12989600	12989752	ATAC_merged_peaks
chr1	12989919	12990255	ATAC_merged_peaks
chr1	12990674	12990703	ATAC_merged_peaks
chr1	12991809	12992005	ATAC_merged_peaks
chr1	12992158	12992192	ATAC_merged_peaks
chr1	13155273	13155534	ATAC_merged_peaks
chr1	13205996	13206491	ATAC_merged_peaks
chr1	13374610	13374984	ATAC_merged_peaks
chr1	13376898	13377508	ATAC_merged_peaks
chr1	13377565	13378058	ATAC_merged_peaks
chr1	13379383	13379564	ATAC_merged_peaks
chr1	13382766	13382833	ATAC_merged_peaks
chr1	13837336	13837455	ATAC_merged_peaks
chr1	13867370	13867468	ATAC_merged_peaks
chr1	13910901	13910929	ATAC_merged_peaks
chr1	13992371	13992443	ATAC_merged_peaks
chr1	14026499	14027164	ATAC_merged_peaks
chr1	14075308	14076469	ATAC_merged_peaks
chr1	14089178	14089334	ATAC_merged_peaks
chr1	14292426	14292571	ATAC_merged_peaks
chr1	14344287	14344522	ATAC_merged_peaks
chr1	14363771	14363874	ATAC_merged_peaks
chr1	14364207	14364254	ATAC_merged_peaks
chr1	14366600	14366863	ATAC_merged_peaks
chr1	14382226	14382247	ATAC_merged_peaks
chr1	14410308	14410555	ATAC_merged_peaks
chr1	14435365	14435417	ATAC_merged_peaks
chr1	14435490	14435739	ATAC_merged_peaks
chr1	14440501	14440555	ATAC_merged_peaks
chr1	14444321	14444490	ATAC_merged_peaks
chr1	14454770	14454853	ATAC_merged_peaks
chr1	14516574	14516813	ATAC_merged_peaks
chr1	14517046	14517325	ATAC_merged_peaks
chr1	14609408	14609584	ATAC_merged_peaks
chr1	14663641	14663723	ATAC_merged_peaks
chr1	14748396	14748967	ATAC_merged_peaks
chr1	14925138	14925169	ATAC_merged_peaks
chr1	15064798	15065156	ATAC_merged_peaks
chr1	15118061	15118134	ATAC_merged_peaks
chr1	15241993	15242077	ATAC_merged_peaks
chr1	15250284	15251695	ATAC_merged_peaks
chr1	15255794	15256616	ATAC_merged_peaks
chr1	15331340	15331930	ATAC_merged_peaks
chr1	15354140	15354260	ATAC_merged_peaks
chr1	15373156	15373258	ATAC_merged_peaks
chr1	15415736	15415830	ATAC_merged_peaks
chr1	15415904	15415933	ATAC_merged_peaks
chr1	15416266	15417266	ATAC_merged_peaks
chr1	15426968	15427270	ATAC_merged_peaks
chr1	15438750	15439002	ATAC_merged_peaks
chr1	15455136	15455286	ATAC_merged_peaks
chr1	15466283	15466797	ATAC_merged_peaks
chr1	15472828	15472864	ATAC_merged_peaks
chr1	15472926	15473040	ATAC_merged_peaks
chr1	15475087	15475257	ATAC_merged_peaks
chr1	15478718	15478782	ATAC_merged_peaks
chr1	15478845	15481558	ATAC_merged_peaks
chr1	15494115	15494170	ATAC_merged_peaks
chr1	15495071	15495327	ATAC_merged_peaks
chr1	15505134	15506201	ATAC_merged_peaks
chr1	15506686	15506721	ATAC_merged_peaks
chr1	15506797	15506960	ATAC_merged_peaks
chr1	15514815	15515123	ATAC_merged_peaks
chr1	15515253	15515468	ATAC_merged_peaks
chr1	15516266	15516321	ATAC_merged_peaks
chr1	15516493	15516776	ATAC_merged_peaks
chr1	15518129	15518598	ATAC_merged_peaks
chr1	15523669	15523834	ATAC_merged_peaks
chr1	15526977	15527599	ATAC_merged_peaks
chr1	15528607	15528693	ATAC_merged_peaks
chr1	15573576	15574377	ATAC_merged_peaks
chr1	15587812	15588090	ATAC_merged_peaks
chr1	15598922	15599271	ATAC_merged_peaks
chr1	15610112	15610310	ATAC_merged_peaks
chr1	15611009	15611810	ATAC_merged_peaks
chr1	15614780	15614946	ATAC_merged_peaks
chr1	15631180	15631470	ATAC_merged_peaks
chr1	15649975	15650268	ATAC_merged_peaks
chr1	15653277	15653339	ATAC_merged_peaks
chr1	15655337	15655373	ATAC_merged_peaks
chr1	15671435	15671738	ATAC_merged_peaks
chr1	15735671	15737112	ATAC_merged_peaks
chr1	15737456	15737490	ATAC_merged_peaks
chr1	15737622	15737670	ATAC_merged_peaks
chr1	15737763	15738450	ATAC_merged_peaks
chr1	15738714	15738927	ATAC_merged_peaks
chr1	15742567	15743027	ATAC_merged_peaks
chr1	15744119	15744251	ATAC_merged_peaks
chr1	15745497	15745573	ATAC_merged_peaks
chr1	15750749	15751164	ATAC_merged_peaks
chr1	15753362	15753702	ATAC_merged_peaks
chr1	15753779	15753825	ATAC_merged_peaks
chr1	15757758	15758127	ATAC_merged_peaks
chr1	15759485	15759662	ATAC_merged_peaks
chr1	15786181	15787008	ATAC_merged_peaks
chr1	15789594	15790446	ATAC_merged_peaks
chr1	15790919	15790978	ATAC_merged_peaks
chr1	15809855	15809914	ATAC_merged_peaks
chr1	15828102	15828137	ATAC_merged_peaks
chr1	15850381	15853948	ATAC_merged_peaks
chr1	15911107	15911727	ATAC_merged_peaks
chr1	15923542	15923562	ATAC_merged_peaks
chr1	15928129	15928241	ATAC_merged_peaks
chr1	15929629	15930323	ATAC_merged_peaks
chr1	15932409	15932467	ATAC_merged_peaks
chr1	15936804	15936923	ATAC_merged_peaks
chr1	15942438	15942566	ATAC_merged_peaks
chr1	15943131	15944683	ATAC_merged_peaks
chr1	15946926	15946962	ATAC_merged_peaks
chr1	16007354	16007416	ATAC_merged_peaks
chr1	16010728	16011567	ATAC_merged_peaks
chr1	16012570	16012623	ATAC_merged_peaks
chr1	16023625	16023664	ATAC_merged_peaks
chr1	16029609	16030508	ATAC_merged_peaks
chr1	16031152	16031221	ATAC_merged_peaks
chr1	16035308	16036021	ATAC_merged_peaks
chr1	16038686	16038976	ATAC_merged_peaks
chr1	16044179	16044431	ATAC_merged_peaks
chr1	16050310	16050726	ATAC_merged_peaks
chr1	16058694	16059231	ATAC_merged_peaks
chr1	16061699	16061729	ATAC_merged_peaks
chr1	16061775	16063705	ATAC_merged_peaks
chr1	16064224	16064277	ATAC_merged_peaks
chr1	16064354	16065694	ATAC_merged_peaks
chr1	16065723	16065760	ATAC_merged_peaks
chr1	16065846	16065869	ATAC_merged_peaks
chr1	16066020	16066061	ATAC_merged_peaks
chr1	16066253	16066468	ATAC_merged_peaks
chr1	16067583	16068317	ATAC_merged_peaks
chr1	16083755	16084265	ATAC_merged_peaks
chr1	16084431	16084451	ATAC_merged_peaks
chr1	16084778	16084873	ATAC_merged_peaks
chr1	16084885	16086106	ATAC_merged_peaks
chr1	16087515	16087535	ATAC_merged_peaks
chr1	16090765	16090786	ATAC_merged_peaks
chr1	16090829	16090961	ATAC_merged_peaks
chr1	16091040	16091207	ATAC_merged_peaks
chr1	16103245	16103931	ATAC_merged_peaks
chr1	16107065	16107613	ATAC_merged_peaks
chr1	16118617	16118829	ATAC_merged_peaks
chr1	16121634	16121850	ATAC_merged_peaks
chr1	16126509	16127290	ATAC_merged_peaks
chr1	16130036	16130066	ATAC_merged_peaks
chr1	16142154	16142250	ATAC_merged_peaks
chr1	16160824	16162949	ATAC_merged_peaks
chr1	16170385	16170507	ATAC_merged_peaks
chr1	16173650	16176804	ATAC_merged_peaks
chr1	16187546	16187617	ATAC_merged_peaks
chr1	16203055	16203160	ATAC_merged_peaks
chr1	16212392	16213359	ATAC_merged_peaks
chr1	16224425	16224522	ATAC_merged_peaks
chr1	16265765	16266342	ATAC_merged_peaks
chr1	16268387	16268637	ATAC_merged_peaks
chr1	16275784	16276924	ATAC_merged_peaks
chr1	16277524	16278047	ATAC_merged_peaks
chr1	16279323	16279492	ATAC_merged_peaks
chr1	16280347	16280383	ATAC_merged_peaks
chr1	16284002	16284469	ATAC_merged_peaks
chr1	16299518	16299983	ATAC_merged_peaks
chr1	16301842	16302707	ATAC_merged_peaks
chr1	16321012	16321324	ATAC_merged_peaks
chr1	16335486	16335967	ATAC_merged_peaks
chr1	16339284	16340119	ATAC_merged_peaks
chr1	16345673	16346486	ATAC_merged_peaks
chr1	16347886	16348041	ATAC_merged_peaks
chr1	16348098	16349129	ATAC_merged_peaks
chr1	16352993	16353082	ATAC_merged_peaks
chr1	16353140	16353570	ATAC_merged_peaks
chr1	16359264	16359639	ATAC_merged_peaks
chr1	16373463	16373521	ATAC_merged_peaks
chr1	16374964	16375541	ATAC_merged_peaks
chr1	16381793	16381835	ATAC_merged_peaks
chr1	16381902	16381951	ATAC_merged_peaks
chr1	16382034	16383018	ATAC_merged_peaks
chr1	16390646	16390939	ATAC_merged_peaks
chr1	16391275	16391308	ATAC_merged_peaks
chr1	16391521	16391584	ATAC_merged_peaks
chr1	16391589	16391637	ATAC_merged_peaks
chr1	16391668	16391774	ATAC_merged_peaks
chr1	16391888	16391918	ATAC_merged_peaks
chr1	16393197	16395488	ATAC_merged_peaks
chr1	16398335	16398367	ATAC_merged_peaks
chr1	16398374	16398395	ATAC_merged_peaks
chr1	16398474	16400496	ATAC_merged_peaks
chr1	16402687	16402795	ATAC_merged_peaks
chr1	16403196	16403785	ATAC_merged_peaks
chr1	16405480	16405839	ATAC_merged_peaks
chr1	16417925	16417966	ATAC_merged_peaks
chr1	16459099	16459141	ATAC_merged_peaks
chr1	16464403	16464475	ATAC_merged_peaks
chr1	16465372	16465465	ATAC_merged_peaks
chr1	16471586	16472367	ATAC_merged_peaks
chr1	16481346	16482854	ATAC_merged_peaks
chr1	16485710	16485756	ATAC_merged_peaks
chr1	16490696	16491382	ATAC_merged_peaks
chr1	16493974	16494559	ATAC_merged_peaks
chr1	16502344	16502387	ATAC_merged_peaks
chr1	16502476	16502596	ATAC_merged_peaks
chr1	16514299	16514492	ATAC_merged_peaks
chr1	16516567	16516729	ATAC_merged_peaks
chr1	16531639	16531711	ATAC_merged_peaks
chr1	16532435	16532476	ATAC_merged_peaks
chr1	16532644	16532671	ATAC_merged_peaks
chr1	16532740	16533837	ATAC_merged_peaks
chr1	16542626	16542991	ATAC_merged_peaks
chr1	16543346	16543369	ATAC_merged_peaks
chr1	16543523	16544964	ATAC_merged_peaks
chr1	16553000	16553676	ATAC_merged_peaks
chr1	16562628	16564104	ATAC_merged_peaks
chr1	16571004	16571110	ATAC_merged_peaks
chr1	16573704	16573725	ATAC_merged_peaks
chr1	16575216	16575575	ATAC_merged_peaks
chr1	16581240	16581293	ATAC_merged_peaks
chr1	16678133	16679645	ATAC_merged_peaks
chr1	16689999	16690051	ATAC_merged_peaks
chr1	16693444	16694589	ATAC_merged_peaks
chr1	16712993	16713345	ATAC_merged_peaks
chr1	16723282	16723342	ATAC_merged_peaks
chr1	16766823	16767923	ATAC_merged_peaks
chr1	16819545	16819688	ATAC_merged_peaks
chr1	16824765	16826311	ATAC_merged_peaks
chr1	16839895	16841194	ATAC_merged_peaks
chr1	16841306	16841365	ATAC_merged_peaks
chr1	16859245	16859371	ATAC_merged_peaks
chr1	16860640	16862453	ATAC_merged_peaks
chr1	16892491	16892666	ATAC_merged_peaks
chr1	16893069	16893178	ATAC_merged_peaks
chr1	16893463	16893532	ATAC_merged_peaks
chr1	16893587	16893866	ATAC_merged_peaks
chr1	16918409	16918482	ATAC_merged_peaks
chr1	16919928	16919978	ATAC_merged_peaks
chr1	16929005	16929185	ATAC_merged_peaks
chr1	16934538	16934665	ATAC_merged_peaks
chr1	16934727	16935244	ATAC_merged_peaks
chr1	16935449	16935529	ATAC_merged_peaks
chr1	16936390	16936414	ATAC_merged_peaks
chr1	16938640	16938694	ATAC_merged_peaks
chr1	16938762	16938785	ATAC_merged_peaks
chr1	16938836	16940741	ATAC_merged_peaks
chr1	16940842	16941013	ATAC_merged_peaks
chr1	16941065	16941154	ATAC_merged_peaks
chr1	16943693	16943724	ATAC_merged_peaks
chr1	16945380	16945643	ATAC_merged_peaks
chr1	16946181	16948024	ATAC_merged_peaks
chr1	16948251	16948441	ATAC_merged_peaks
chr1	16948764	16948801	ATAC_merged_peaks
chr1	16949658	16949706	ATAC_merged_peaks
chr1	16949855	16951172	ATAC_merged_peaks
chr1	16951514	16951658	ATAC_merged_peaks
chr1	16952045	16953357	ATAC_merged_peaks
chr1	16953583	16953632	ATAC_merged_peaks
chr1	16953890	16954046	ATAC_merged_peaks
chr1	16954654	16954792	ATAC_merged_peaks
chr1	16954954	16955236	ATAC_merged_peaks
chr1	16955355	16955426	ATAC_merged_peaks
chr1	16957195	16957247	ATAC_merged_peaks
chr1	16957482	16957516	ATAC_merged_peaks
chr1	16958205	16958316	ATAC_merged_peaks
chr1	16958634	16958729	ATAC_merged_peaks
chr1	16959832	16959878	ATAC_merged_peaks
chr1	16963487	16963523	ATAC_merged_peaks
chr1	16963664	16963703	ATAC_merged_peaks
chr1	16964464	16965309	ATAC_merged_peaks
chr1	16965687	16965820	ATAC_merged_peaks
chr1	16965850	16965914	ATAC_merged_peaks
chr1	16968960	16969799	ATAC_merged_peaks
chr1	16969804	16969885	ATAC_merged_peaks
chr1	16970121	16972362	ATAC_merged_peaks
chr1	16972884	16972920	ATAC_merged_peaks
chr1	16973027	16973054	ATAC_merged_peaks
chr1	16973797	16974935	ATAC_merged_peaks
chr1	16975043	16975085	ATAC_merged_peaks
chr1	16978315	16978437	ATAC_merged_peaks
chr1	16983046	16983751	ATAC_merged_peaks
chr1	16992575	16994016	ATAC_merged_peaks
chr1	17004551	17004780	ATAC_merged_peaks
chr1	17017770	17017875	ATAC_merged_peaks
chr1	17018057	17018249	ATAC_merged_peaks
chr1	17018470	17018495	ATAC_merged_peaks
chr1	17019343	17020947	ATAC_merged_peaks
chr1	17022909	17023557	ATAC_merged_peaks
chr1	17024590	17024718	ATAC_merged_peaks
chr1	17024776	17024924	ATAC_merged_peaks
chr1	17025797	17025979	ATAC_merged_peaks
chr1	17026062	17026690	ATAC_merged_peaks
chr1	17026693	17027420	ATAC_merged_peaks
chr1	17028549	17028577	ATAC_merged_peaks
chr1	17029574	17030264	ATAC_merged_peaks
chr1	17030318	17031702	ATAC_merged_peaks
chr1	17033004	17033026	ATAC_merged_peaks
chr1	17033167	17033303	ATAC_merged_peaks
chr1	17033655	17034758	ATAC_merged_peaks
chr1	17036023	17036681	ATAC_merged_peaks
chr1	17037021	17037179	ATAC_merged_peaks
chr1	17037554	17037605	ATAC_merged_peaks
chr1	17040616	17040742	ATAC_merged_peaks
chr1	17041825	17041852	ATAC_merged_peaks
chr1	17041937	17042171	ATAC_merged_peaks
chr1	17044251	17044271	ATAC_merged_peaks
chr1	17044304	17044341	ATAC_merged_peaks
chr1	17053949	17054016	ATAC_merged_peaks
chr1	17054177	17054349	ATAC_merged_peaks
chr1	17066427	17067898	ATAC_merged_peaks
chr1	17076663	17077434	ATAC_merged_peaks
chr1	17082033	17082136	ATAC_merged_peaks
chr1	17085639	17086667	ATAC_merged_peaks
chr1	17086864	17086897	ATAC_merged_peaks
chr1	17086971	17087096	ATAC_merged_peaks
chr1	17087206	17087464	ATAC_merged_peaks
chr1	17087751	17087799	ATAC_merged_peaks
chr1	17090698	17094627	ATAC_merged_peaks
chr1	17096880	17097106	ATAC_merged_peaks
chr1	17099334	17099647	ATAC_merged_peaks
chr1	17102009	17102153	ATAC_merged_peaks
chr1	17106661	17106721	ATAC_merged_peaks
chr1	17107030	17107159	ATAC_merged_peaks
chr1	17107581	17107776	ATAC_merged_peaks
chr1	17198436	17198507	ATAC_merged_peaks
chr1	17198581	17200241	ATAC_merged_peaks
chr1	17201562	17201683	ATAC_merged_peaks
chr1	17215354	17216244	ATAC_merged_peaks
chr1	17221896	17223503	ATAC_merged_peaks
chr1	17230373	17232274	ATAC_merged_peaks
chr1	17236438	17236560	ATAC_merged_peaks
chr1	17238471	17238554	ATAC_merged_peaks
chr1	17240016	17241521	ATAC_merged_peaks
chr1	17241613	17241695	ATAC_merged_peaks
chr1	17247850	17248599	ATAC_merged_peaks
chr1	17248655	17248735	ATAC_merged_peaks
chr1	17253204	17253593	ATAC_merged_peaks
chr1	17253727	17253749	ATAC_merged_peaks
chr1	17253823	17253853	ATAC_merged_peaks
chr1	17253927	17253951	ATAC_merged_peaks
chr1	17274868	17275826	ATAC_merged_peaks
chr1	17278104	17278434	ATAC_merged_peaks
chr1	17287126	17287674	ATAC_merged_peaks
chr1	17337366	17337405	ATAC_merged_peaks
chr1	17337841	17338874	ATAC_merged_peaks
chr1	17342868	17343050	ATAC_merged_peaks
chr1	17372279	17372332	ATAC_merged_peaks
chr1	17380296	17380950	ATAC_merged_peaks
chr1	17386215	17386388	ATAC_merged_peaks
chr1	17388495	17388581	ATAC_merged_peaks
chr1	17445786	17446099	ATAC_merged_peaks
chr1	17446204	17446257	ATAC_merged_peaks
chr1	17452368	17452593	ATAC_merged_peaks
chr1	17494722	17494802	ATAC_merged_peaks
chr1	17512092	17512141	ATAC_merged_peaks
chr1	17534236	17534275	ATAC_merged_peaks
chr1	17547771	17547822	ATAC_merged_peaks
chr1	17556393	17556446	ATAC_merged_peaks
chr1	17560288	17560472	ATAC_merged_peaks
chr1	17563517	17563561	ATAC_merged_peaks
chr1	17563648	17564044	ATAC_merged_peaks
chr1	17570641	17570778	ATAC_merged_peaks
chr1	17593244	17593354	ATAC_merged_peaks
chr1	17713201	17713242	ATAC_merged_peaks
chr1	17732736	17732914	ATAC_merged_peaks
chr1	17746126	17746604	ATAC_merged_peaks
chr1	17764114	17765215	ATAC_merged_peaks
chr1	17766032	17766579	ATAC_merged_peaks
chr1	17803986	17804082	ATAC_merged_peaks
chr1	17820845	17820974	ATAC_merged_peaks
chr1	17828895	17829228	ATAC_merged_peaks
chr1	17843464	17843594	ATAC_merged_peaks
chr1	17846630	17846832	ATAC_merged_peaks
chr1	17866071	17867511	ATAC_merged_peaks
chr1	17872028	17872093	ATAC_merged_peaks
chr1	17877357	17877594	ATAC_merged_peaks
chr1	17877748	17877773	ATAC_merged_peaks
chr1	17878201	17878854	ATAC_merged_peaks
chr1	17885892	17886651	ATAC_merged_peaks
chr1	17887987	17888008	ATAC_merged_peaks
chr1	17888151	17888247	ATAC_merged_peaks
chr1	17890554	17890579	ATAC_merged_peaks
chr1	17891292	17891382	ATAC_merged_peaks
chr1	17896250	17896286	ATAC_merged_peaks
chr1	17900992	17901232	ATAC_merged_peaks
chr1	17902161	17902896	ATAC_merged_peaks
chr1	17906467	17907338	ATAC_merged_peaks
chr1	17908015	17909105	ATAC_merged_peaks
chr1	17909757	17910240	ATAC_merged_peaks
chr1	17914737	17914950	ATAC_merged_peaks
chr1	17923698	17923843	ATAC_merged_peaks
chr1	17924289	17924390	ATAC_merged_peaks
chr1	17929365	17929404	ATAC_merged_peaks
chr1	17929467	17930338	ATAC_merged_peaks
chr1	17932382	17932725	ATAC_merged_peaks
chr1	17933478	17933552	ATAC_merged_peaks
chr1	17951412	17951670	ATAC_merged_peaks
chr1	17980023	17980180	ATAC_merged_peaks
chr1	17980259	17980284	ATAC_merged_peaks
chr1	17980337	17981321	ATAC_merged_peaks
chr1	17988226	17988289	ATAC_merged_peaks
chr1	17994952	17995539	ATAC_merged_peaks
chr1	17996358	17996802	ATAC_merged_peaks
chr1	17996888	17996944	ATAC_merged_peaks
chr1	17997133	17997166	ATAC_merged_peaks
chr1	17998303	17998554	ATAC_merged_peaks
chr1	17999879	18000114	ATAC_merged_peaks
chr1	18007100	18007141	ATAC_merged_peaks
chr1	18009100	18009190	ATAC_merged_peaks
chr1	18040652	18041051	ATAC_merged_peaks
chr1	18044350	18044456	ATAC_merged_peaks
chr1	18152764	18152825	ATAC_merged_peaks
chr1	18218947	18219041	ATAC_merged_peaks
chr1	18220885	18220978	ATAC_merged_peaks
chr1	18246517	18246576	ATAC_merged_peaks
chr1	18261939	18261968	ATAC_merged_peaks
chr1	18434236	18434755	ATAC_merged_peaks
chr1	18435558	18436174	ATAC_merged_peaks
chr1	18436241	18437134	ATAC_merged_peaks
chr1	18460541	18461514	ATAC_merged_peaks
chr1	18475182	18476357	ATAC_merged_peaks
chr1	18476667	18476720	ATAC_merged_peaks
chr1	18482333	18482682	ATAC_merged_peaks
chr1	18509208	18509567	ATAC_merged_peaks
chr1	18531880	18532131	ATAC_merged_peaks
chr1	18538425	18538498	ATAC_merged_peaks
chr1	18561383	18561493	ATAC_merged_peaks
chr1	18568532	18568781	ATAC_merged_peaks
chr1	18579450	18580253	ATAC_merged_peaks
chr1	18606250	18606274	ATAC_merged_peaks
chr1	18606310	18606375	ATAC_merged_peaks
chr1	18608084	18608354	ATAC_merged_peaks
chr1	18609308	18609329	ATAC_merged_peaks
chr1	18609334	18609970	ATAC_merged_peaks
chr1	18610058	18610135	ATAC_merged_peaks
chr1	18610566	18610590	ATAC_merged_peaks
chr1	18611320	18611426	ATAC_merged_peaks
chr1	18615199	18615309	ATAC_merged_peaks
chr1	18616881	18617767	ATAC_merged_peaks
chr1	18626013	18626190	ATAC_merged_peaks
chr1	18679181	18679497	ATAC_merged_peaks
chr1	18790773	18791269	ATAC_merged_peaks
chr1	18806924	18808093	ATAC_merged_peaks
chr1	18832229	18832365	ATAC_merged_peaks
chr1	18836388	18836567	ATAC_merged_peaks
chr1	18861741	18862630	ATAC_merged_peaks
chr1	18884071	18884833	ATAC_merged_peaks
chr1	18896214	18896839	ATAC_merged_peaks
chr1	18898507	18898745	ATAC_merged_peaks
chr1	18902220	18902323	ATAC_merged_peaks
chr1	18907324	18907458	ATAC_merged_peaks
chr1	18924031	18924118	ATAC_merged_peaks
chr1	18929347	18929620	ATAC_merged_peaks
chr1	19046734	19046790	ATAC_merged_peaks
chr1	19050292	19051040	ATAC_merged_peaks
chr1	19069128	19069180	ATAC_merged_peaks
chr1	19089261	19089293	ATAC_merged_peaks
chr1	19147367	19147491	ATAC_merged_peaks
chr1	19196326	19196355	ATAC_merged_peaks
chr1	19201848	19201950	ATAC_merged_peaks
chr1	19210753	19210848	ATAC_merged_peaks
chr1	19228626	19229896	ATAC_merged_peaks
chr1	19233789	19233810	ATAC_merged_peaks
chr1	19233811	19233857	ATAC_merged_peaks
chr1	19234176	19234242	ATAC_merged_peaks
chr1	19239668	19239797	ATAC_merged_peaks
chr1	19248931	19249031	ATAC_merged_peaks
chr1	19253060	19253084	ATAC_merged_peaks
chr1	19253138	19253176	ATAC_merged_peaks
chr1	19259043	19259184	ATAC_merged_peaks
chr1	19281944	19283967	ATAC_merged_peaks
chr1	19334623	19334660	ATAC_merged_peaks
chr1	19337670	19337713	ATAC_merged_peaks
chr1	19337802	19337856	ATAC_merged_peaks
chr1	19354647	19354772	ATAC_merged_peaks
chr1	19392989	19393100	ATAC_merged_peaks
chr1	19412886	19413038	ATAC_merged_peaks
chr1	19416142	19416363	ATAC_merged_peaks
chr1	19440315	19440363	ATAC_merged_peaks
chr1	19465686	19466016	ATAC_merged_peaks
chr1	19481517	19481570	ATAC_merged_peaks
chr1	19496337	19496367	ATAC_merged_peaks
chr1	19529958	19530312	ATAC_merged_peaks
chr1	19535970	19537674	ATAC_merged_peaks
chr1	19567728	19567970	ATAC_merged_peaks
chr1	19577791	19577861	ATAC_merged_peaks
chr1	19577964	19578648	ATAC_merged_peaks
chr1	19586803	19587853	ATAC_merged_peaks
chr1	19599863	19601009	ATAC_merged_peaks
chr1	19613847	19614133	ATAC_merged_peaks
chr1	19614469	19614534	ATAC_merged_peaks
chr1	19614771	19615889	ATAC_merged_peaks
chr1	19635921	19636114	ATAC_merged_peaks
chr1	19637683	19639771	ATAC_merged_peaks
chr1	19639945	19639984	ATAC_merged_peaks
chr1	19641783	19641851	ATAC_merged_peaks
chr1	19641854	19642699	ATAC_merged_peaks
chr1	19645033	19645062	ATAC_merged_peaks
chr1	19663153	19663324	ATAC_merged_peaks
chr1	19665011	19665470	ATAC_merged_peaks
chr1	19665823	19665878	ATAC_merged_peaks
chr1	19668076	19668196	ATAC_merged_peaks
chr1	19670976	19671153	ATAC_merged_peaks
chr1	19674126	19674206	ATAC_merged_peaks
chr1	19679755	19680068	ATAC_merged_peaks
chr1	19680133	19681365	ATAC_merged_peaks
chr1	19682814	19683128	ATAC_merged_peaks
chr1	19717252	19717353	ATAC_merged_peaks
chr1	19739115	19739610	ATAC_merged_peaks
chr1	19749546	19749949	ATAC_merged_peaks
chr1	19756039	19756944	ATAC_merged_peaks
chr1	19766484	19766548	ATAC_merged_peaks
chr1	19766808	19767385	ATAC_merged_peaks
chr1	19767655	19767692	ATAC_merged_peaks
chr1	19775010	19775596	ATAC_merged_peaks
chr1	19775624	19775647	ATAC_merged_peaks
chr1	19777085	19777964	ATAC_merged_peaks
chr1	19780723	19781558	ATAC_merged_peaks
chr1	19783732	19783866	ATAC_merged_peaks
chr1	19791846	19791883	ATAC_merged_peaks
chr1	19794677	19795146	ATAC_merged_peaks
chr1	19795957	19796304	ATAC_merged_peaks
chr1	19810732	19810791	ATAC_merged_peaks
chr1	19810879	19813321	ATAC_merged_peaks
chr1	19852368	19852814	ATAC_merged_peaks
chr1	19874424	19874600	ATAC_merged_peaks
chr1	19908867	19908955	ATAC_merged_peaks
chr1	19922898	19924149	ATAC_merged_peaks
chr1	19969691	19971932	ATAC_merged_peaks
chr1	19972485	19972681	ATAC_merged_peaks
chr1	19977525	19978108	ATAC_merged_peaks
chr1	19980235	19980507	ATAC_merged_peaks
chr1	19986230	19986259	ATAC_merged_peaks
chr1	19986313	19986547	ATAC_merged_peaks
chr1	19992334	19992455	ATAC_merged_peaks
chr1	19992556	19992615	ATAC_merged_peaks
chr1	20006374	20006403	ATAC_merged_peaks
chr1	20031111	20031269	ATAC_merged_peaks
chr1	20042127	20042489	ATAC_merged_peaks
chr1	20062235	20062634	ATAC_merged_peaks
chr1	20063986	20064096	ATAC_merged_peaks
chr1	20076784	20077304	ATAC_merged_peaks
chr1	20078635	20078833	ATAC_merged_peaks
chr1	20081120	20081196	ATAC_merged_peaks
chr1	20084872	20085047	ATAC_merged_peaks
chr1	20095104	20095713	ATAC_merged_peaks
chr1	20098699	20098788	ATAC_merged_peaks
chr1	20125912	20126992	ATAC_merged_peaks
chr1	20135859	20136208	ATAC_merged_peaks
chr1	20140949	20142548	ATAC_merged_peaks
chr1	20142711	20142810	ATAC_merged_peaks
chr1	20193403	20193522	ATAC_merged_peaks
chr1	20198746	20199104	ATAC_merged_peaks
chr1	20208654	20209484	ATAC_merged_peaks
chr1	20220691	20220985	ATAC_merged_peaks
chr1	20244642	20244734	ATAC_merged_peaks
chr1	20427622	20427654	ATAC_merged_peaks
chr1	20451137	20451233	ATAC_merged_peaks
chr1	20470102	20470166	ATAC_merged_peaks
chr1	20478559	20479261	ATAC_merged_peaks
chr1	20512336	20513261	ATAC_merged_peaks
chr1	20513732	20513912	ATAC_merged_peaks
chr1	20513983	20514026	ATAC_merged_peaks
chr1	20539487	20539806	ATAC_merged_peaks
chr1	20546352	20546762	ATAC_merged_peaks
chr1	20560372	20560726	ATAC_merged_peaks
chr1	20576636	20577405	ATAC_merged_peaks
chr1	20582306	20582513	ATAC_merged_peaks
chr1	20609290	20609325	ATAC_merged_peaks
chr1	20616918	20618442	ATAC_merged_peaks
chr1	20669794	20670310	ATAC_merged_peaks
chr1	20670668	20670728	ATAC_merged_peaks
chr1	20682813	20682833	ATAC_merged_peaks
chr1	20685446	20685579	ATAC_merged_peaks
chr1	20685682	20686252	ATAC_merged_peaks
chr1	20688500	20688561	ATAC_merged_peaks
chr1	20692687	20694070	ATAC_merged_peaks
chr1	20703516	20703624	ATAC_merged_peaks
chr1	20707086	20707292	ATAC_merged_peaks
chr1	20737806	20737965	ATAC_merged_peaks
chr1	20757116	20757149	ATAC_merged_peaks
chr1	20767445	20767509	ATAC_merged_peaks
chr1	20769492	20769710	ATAC_merged_peaks
chr1	20796855	20797012	ATAC_merged_peaks
chr1	20799762	20799983	ATAC_merged_peaks
chr1	20801708	20801767	ATAC_merged_peaks
chr1	20802632	20803199	ATAC_merged_peaks
chr1	20806802	20808565	ATAC_merged_peaks
chr1	20810290	20814016	ATAC_merged_peaks
chr1	20820349	20821214	ATAC_merged_peaks
chr1	20822815	20823044	ATAC_merged_peaks
chr1	20834004	20834786	ATAC_merged_peaks
chr1	20848958	20849242	ATAC_merged_peaks
chr1	20901821	20901976	ATAC_merged_peaks
chr1	20916446	20916466	ATAC_merged_peaks
chr1	20916569	20916591	ATAC_merged_peaks
chr1	20940131	20940678	ATAC_merged_peaks
chr1	20959792	20961441	ATAC_merged_peaks
chr1	20966775	20966977	ATAC_merged_peaks
chr1	20987389	20988629	ATAC_merged_peaks
chr1	21022835	21023821	ATAC_merged_peaks
chr1	21032096	21032156	ATAC_merged_peaks
chr1	21043978	21044822	ATAC_merged_peaks
chr1	21051732	21051776	ATAC_merged_peaks
chr1	21057016	21057105	ATAC_merged_peaks
chr1	21058014	21060325	ATAC_merged_peaks
chr1	21112531	21114646	ATAC_merged_peaks
chr1	21140671	21140700	ATAC_merged_peaks
chr1	21193716	21193867	ATAC_merged_peaks
chr1	21223354	21223571	ATAC_merged_peaks
chr1	21310103	21310149	ATAC_merged_peaks
chr1	21348604	21349323	ATAC_merged_peaks
chr1	21417691	21417857	ATAC_merged_peaks
chr1	21475968	21476269	ATAC_merged_peaks
chr1	21501521	21501550	ATAC_merged_peaks
chr1	21501894	21503903	ATAC_merged_peaks
chr1	21521754	21521900	ATAC_merged_peaks
chr1	21547468	21547652	ATAC_merged_peaks
chr1	21578386	21579120	ATAC_merged_peaks
chr1	21580889	21580995	ATAC_merged_peaks
chr1	21581088	21582036	ATAC_merged_peaks
chr1	21582109	21582147	ATAC_merged_peaks
chr1	21588203	21589692	ATAC_merged_peaks
chr1	21594688	21595197	ATAC_merged_peaks
chr1	21596803	21596847	ATAC_merged_peaks
chr1	21598132	21598321	ATAC_merged_peaks
chr1	21615934	21615965	ATAC_merged_peaks
chr1	21616299	21616352	ATAC_merged_peaks
chr1	21616399	21617256	ATAC_merged_peaks
chr1	21619830	21620076	ATAC_merged_peaks
chr1	21620963	21621734	ATAC_merged_peaks
chr1	21622748	21622778	ATAC_merged_peaks
chr1	21623534	21623765	ATAC_merged_peaks
chr1	21624405	21624472	ATAC_merged_peaks
chr1	21624539	21624726	ATAC_merged_peaks
chr1	21625438	21625846	ATAC_merged_peaks
chr1	21629251	21629707	ATAC_merged_peaks
chr1	21629880	21629999	ATAC_merged_peaks
chr1	21639805	21639934	ATAC_merged_peaks
chr1	21645955	21646889	ATAC_merged_peaks
chr1	21650711	21651664	ATAC_merged_peaks
chr1	21655812	21656371	ATAC_merged_peaks
chr1	21660756	21661442	ATAC_merged_peaks
chr1	21663792	21665628	ATAC_merged_peaks
chr1	21667657	21667706	ATAC_merged_peaks
chr1	21668192	21668245	ATAC_merged_peaks
chr1	21669140	21669636	ATAC_merged_peaks
chr1	21670700	21672570	ATAC_merged_peaks
chr1	21682566	21682734	ATAC_merged_peaks
chr1	21695043	21695328	ATAC_merged_peaks
chr1	21697171	21697278	ATAC_merged_peaks
chr1	21724411	21724636	ATAC_merged_peaks
chr1	21754542	21755179	ATAC_merged_peaks
chr1	21763024	21763961	ATAC_merged_peaks
chr1	21766286	21767457	ATAC_merged_peaks
chr1	21835404	21835974	ATAC_merged_peaks
chr1	21891330	21891470	ATAC_merged_peaks
chr1	21894932	21895021	ATAC_merged_peaks
chr1	21900653	21900983	ATAC_merged_peaks
chr1	21906406	21906515	ATAC_merged_peaks
chr1	21913140	21913224	ATAC_merged_peaks
chr1	21913236	21914189	ATAC_merged_peaks
chr1	21914211	21914261	ATAC_merged_peaks
chr1	21914279	21914322	ATAC_merged_peaks
chr1	21919435	21919584	ATAC_merged_peaks
chr1	21934354	21934564	ATAC_merged_peaks
chr1	21940069	21940116	ATAC_merged_peaks
chr1	21945478	21945504	ATAC_merged_peaks
chr1	21947074	21947546	ATAC_merged_peaks
chr1	21948327	21948443	ATAC_merged_peaks
chr1	21949006	21949104	ATAC_merged_peaks
chr1	21949871	21950599	ATAC_merged_peaks
chr1	21955781	21955824	ATAC_merged_peaks
chr1	21958367	21958928	ATAC_merged_peaks
chr1	21960722	21961767	ATAC_merged_peaks
chr1	21961778	21961800	ATAC_merged_peaks
chr1	21964914	21966513	ATAC_merged_peaks
chr1	21968731	21969083	ATAC_merged_peaks
chr1	21977501	21977635	ATAC_merged_peaks
chr1	21977809	21978836	ATAC_merged_peaks
chr1	21978894	21979560	ATAC_merged_peaks
chr1	21979811	21979914	ATAC_merged_peaks
chr1	21981857	21982067	ATAC_merged_peaks
chr1	21982147	21982499	ATAC_merged_peaks
chr1	21983084	21983185	ATAC_merged_peaks
chr1	21985539	21986617	ATAC_merged_peaks
chr1	21986676	21986700	ATAC_merged_peaks
chr1	21990570	21990670	ATAC_merged_peaks
chr1	21992168	21994201	ATAC_merged_peaks
chr1	21994402	21996710	ATAC_merged_peaks
chr1	21997790	21997859	ATAC_merged_peaks
chr1	21998664	21998729	ATAC_merged_peaks
chr1	22002904	22003060	ATAC_merged_peaks
chr1	22042824	22042930	ATAC_merged_peaks
chr1	22108681	22110613	ATAC_merged_peaks
chr1	22141061	22141198	ATAC_merged_peaks
chr1	22159254	22159281	ATAC_merged_peaks
chr1	22174217	22174250	ATAC_merged_peaks
chr1	22176358	22176456	ATAC_merged_peaks
chr1	22176580	22176730	ATAC_merged_peaks
chr1	22196383	22196571	ATAC_merged_peaks
chr1	22199144	22199173	ATAC_merged_peaks
chr1	22202356	22202383	ATAC_merged_peaks
chr1	22231162	22231312	ATAC_merged_peaks
chr1	22231468	22231633	ATAC_merged_peaks
chr1	22240356	22240706	ATAC_merged_peaks
chr1	22241397	22241995	ATAC_merged_peaks
chr1	22247978	22248070	ATAC_merged_peaks
chr1	22248122	22248246	ATAC_merged_peaks
chr1	22260172	22260385	ATAC_merged_peaks
chr1	22262438	22262472	ATAC_merged_peaks
chr1	22262760	22262923	ATAC_merged_peaks
chr1	22263296	22263338	ATAC_merged_peaks
chr1	22263407	22264361	ATAC_merged_peaks
chr1	22266185	22266419	ATAC_merged_peaks
chr1	22283177	22283988	ATAC_merged_peaks
chr1	22290545	22290717	ATAC_merged_peaks
chr1	22301314	22301426	ATAC_merged_peaks
chr1	22324391	22324451	ATAC_merged_peaks
chr1	22326244	22326280	ATAC_merged_peaks
chr1	22331777	22332027	ATAC_merged_peaks
chr1	22335363	22335574	ATAC_merged_peaks
chr1	22349465	22349541	ATAC_merged_peaks
chr1	22351150	22352741	ATAC_merged_peaks
chr1	22366347	22366572	ATAC_merged_peaks
chr1	22374884	22374951	ATAC_merged_peaks
chr1	22378981	22380500	ATAC_merged_peaks
chr1	22392780	22393051	ATAC_merged_peaks
chr1	22404366	22404530	ATAC_merged_peaks
chr1	22432251	22432380	ATAC_merged_peaks
chr1	22438234	22438347	ATAC_merged_peaks
chr1	22439159	22439356	ATAC_merged_peaks
chr1	22441088	22441223	ATAC_merged_peaks
chr1	22441372	22441440	ATAC_merged_peaks
chr1	22441535	22441684	ATAC_merged_peaks
chr1	22445358	22445703	ATAC_merged_peaks
chr1	22447176	22447221	ATAC_merged_peaks
chr1	22447763	22448533	ATAC_merged_peaks
chr1	22453037	22453472	ATAC_merged_peaks
chr1	22458353	22459485	ATAC_merged_peaks
chr1	22459633	22459800	ATAC_merged_peaks
chr1	22459897	22460050	ATAC_merged_peaks
chr1	22460132	22460707	ATAC_merged_peaks
chr1	22468080	22470334	ATAC_merged_peaks
chr1	22480611	22480792	ATAC_merged_peaks
chr1	22490122	22490239	ATAC_merged_peaks
chr1	22511305	22512615	ATAC_merged_peaks
chr1	22542700	22543151	ATAC_merged_peaks
chr1	22583798	22584679	ATAC_merged_peaks
chr1	22584867	22584910	ATAC_merged_peaks
chr1	22585326	22585436	ATAC_merged_peaks
chr1	22586142	22586206	ATAC_merged_peaks
chr1	22589266	22589326	ATAC_merged_peaks
chr1	22589678	22589823	ATAC_merged_peaks
chr1	22602085	22602609	ATAC_merged_peaks
chr1	22644988	22645600	ATAC_merged_peaks
chr1	22668468	22669743	ATAC_merged_peaks
chr1	22674686	22675424	ATAC_merged_peaks
chr1	22676717	22677062	ATAC_merged_peaks
chr1	22690076	22690109	ATAC_merged_peaks
chr1	22739226	22741419	ATAC_merged_peaks
chr1	22743002	22743362	ATAC_merged_peaks
chr1	22743444	22743550	ATAC_merged_peaks
chr1	22745636	22746047	ATAC_merged_peaks
chr1	22746871	22747499	ATAC_merged_peaks
chr1	22774163	22774342	ATAC_merged_peaks
chr1	22777287	22777346	ATAC_merged_peaks
chr1	22778079	22778101	ATAC_merged_peaks
chr1	22778176	22779366	ATAC_merged_peaks
[truncated: 138,765 more rows]
