# Supplementary material for: Integration of human pancreatic islet genomic data refines regulatory mechanisms at Type 2 Diabetes susceptibility loci
Source: eLife. 2018 Feb 7;7:e31977. doi: 10.7554/eLife.31977 (PMC5828664; doi:10.7554/eLife.31977)
Supplement: Figure 3—source data 5. — Zipped bed file providing coordinates of human pancreatic islet chromatin states. [file elife-31977-fig3-data5.zip]

Archive with 1 entries (1 files):
- Pancreatic_islet_15_chromatin_states_MThurner_Oct_2017.tds
