# Supplementary material for: Integration of human pancreatic islet genomic data refines regulatory mechanisms at Type 2 Diabetes susceptibility loci
Source: eLife. 2018 Feb 7;7:e31977. doi: 10.7554/eLife.31977 (PMC5828664; doi:10.7554/eLife.31977)
Supplement: Figure 3—source data 5. — Zipped bed file providing coordinates of human pancreatic islet chromatin states. [file elife-31977-fig3-data5.zip › Pancreatic_islet_15_chromatin_states_MThurner_Oct_2017.tds]

chr10	0	60400	State15
chr10	60400	119800	State4
chr10	119800	120400	State12
chr10	120400	122000	State13
chr10	122000	122200	State2
chr10	122200	122600	State1
chr10	122600	123000	State12
chr10	123000	135600	State4
chr10	135600	136200	State6
chr10	136200	137600	State13
chr10	137600	138800	State6
chr10	138800	145000	State4
chr10	145000	145600	State6
chr10	145600	151400	State13
chr10	151400	152200	State6
chr10	152200	158200	State13
chr10	158200	158800	State6
chr10	158800	163600	State4
chr10	163600	171000	State13
chr10	171000	171800	State5
chr10	171800	172600	State13
chr10	172600	173200	State6
chr10	173200	177200	State13
chr10	177200	177600	State8
chr10	177600	177800	State5
chr10	177800	178200	State13
chr10	178200	179400	State5
chr10	179400	179800	State7
chr10	179800	180200	State2
chr10	180200	183400	State1
chr10	183400	183600	State9
chr10	183600	184000	State7
chr10	184000	187400	State5
chr10	187400	187600	State8
chr10	187600	188200	State5
chr10	188200	188400	State8
chr10	188400	190600	State5
chr10	190600	191400	State13
chr10	191400	192200	State3
chr10	192200	192800	State10
chr10	192800	193000	State5
chr10	193000	193800	State13
chr10	193800	194800	State5
chr10	194800	195800	State3
chr10	195800	199000	State13
chr10	199000	204400	State5
chr10	204400	205200	State13
chr10	205200	205400	State5
chr10	205400	206000	State13
chr10	206000	207800	State5
chr10	207800	208400	State8
chr10	208400	211000	State5
chr10	211000	211200	State13
chr10	211200	213400	State3
chr10	213400	214400	State13
chr10	214400	214800	State3
chr10	214800	215000	State10
chr10	215000	216000	State3
chr10	216000	218000	State13
chr10	218000	219800	State3
chr10	219800	221800	State13
chr10	221800	222200	State5
chr10	222200	223800	State13
chr10	223800	224200	State6
chr10	224200	224800	State12
chr10	224800	225400	State5
chr10	225400	227400	State13
chr10	227400	228600	State3
chr10	228600	229800	State10
chr10	229800	231400	State3
chr10	231400	234200	State13
chr10	234200	234400	State8
chr10	234400	234600	State9
chr10	234600	234800	State8
chr10	234800	235000	State5
chr10	235000	236400	State10
chr10	236400	236600	State8
chr10	236600	238000	State5
chr10	238000	238400	State8
chr10	238400	238800	State5
chr10	238800	239400	State13
chr10	239400	241000	State3
chr10	241000	246400	State13
chr10	246400	247400	State5
chr10	247400	247800	State8
chr10	247800	249800	State5
chr10	249800	250000	State8
chr10	250000	250800	State5
chr10	250800	254600	State13
chr10	254600	257000	State3
chr10	257000	258400	State13
chr10	258400	260600	State5
chr10	260600	263600	State13
chr10	263600	264400	State5
chr10	264400	264600	State8
chr10	264600	264800	State9
chr10	264800	265000	State7
chr10	265000	266600	State5
chr10	266600	267000	State13
chr10	267000	267200	State5
chr10	267200	267600	State8
chr10	267600	268000	State5
chr10	268000	269200	State13
chr10	269200	270400	State5
chr10	270400	271000	State8
chr10	271000	271800	State13
chr10	271800	272800	State5
chr10	272800	274400	State13
chr10	274400	276000	State5
chr10	276000	276600	State13
chr10	276600	277200	State12
chr10	277200	279600	State13
chr10	279600	280200	State5
chr10	280200	280600	State8
chr10	280600	283600	State5
chr10	283600	284000	State10
chr10	284000	288400	State3
chr10	288400	288800	State10
chr10	288800	291400	State3
chr10	291400	292200	State10
chr10	292200	292600	State3
chr10	292600	293600	State10
chr10	293600	297200	State3
chr10	297200	297800	State10
chr10	297800	299800	State3
chr10	299800	300400	State10
chr10	300400	302200	State3
chr10	302200	303000	State10
chr10	303000	303800	State3
chr10	303800	304000	State10
chr10	304000	305800	State3
chr10	305800	309000	State13
chr10	309000	309200	State3
chr10	309200	309800	State10
chr10	309800	310400	State5
chr10	310400	310600	State13
chr10	310600	311400	State11
chr10	311400	312800	State13
chr10	312800	313000	State8
chr10	313000	313600	State9
chr10	313600	314200	State8
chr10	314200	315000	State5
chr10	315000	315800	State8
chr10	315800	316800	State5
chr10	316800	317000	State8
chr10	317000	317600	State5
chr10	317600	318200	State8
chr10	318200	318400	State10
chr10	318400	320600	State3
chr10	320600	321400	State10
chr10	321400	323200	State3
chr10	323200	323800	State10
chr10	323800	325200	State3
chr10	325200	328800	State10
chr10	328800	330200	State3
chr10	330200	339000	State10
chr10	339000	339800	State5
chr10	339800	340400	State10
chr10	340400	340600	State3
chr10	340600	343200	State13
chr10	343200	343400	State7
chr10	343400	344000	State8
chr10	344000	345200	State10
chr10	345200	345600	State3
chr10	345600	346200	State10
chr10	346200	347200	State3
chr10	347200	348000	State10
chr10	348000	349000	State3
chr10	349000	349400	State10
chr10	349400	350200	State3
chr10	350200	351000	State10
chr10	351000	351200	State3
chr10	351200	351400	State10
chr10	351400	351800	State3
chr10	351800	352600	State10
chr10	352600	353200	State9
chr10	353200	354400	State8
chr10	354400	354800	State9
chr10	354800	358000	State10
chr10	358000	358600	State8
chr10	358600	359000	State5
chr10	359000	359400	State8
chr10	359400	360400	State5
chr10	360400	364800	State10
chr10	364800	365800	State5
chr10	365800	367400	State10
chr10	367400	367600	State8
chr10	367600	369400	State13
chr10	369400	369800	State5
chr10	369800	370200	State9
chr10	370200	373600	State10
chr10	373600	374400	State2
chr10	374400	374600	State8
chr10	374600	374800	State2
chr10	374800	375000	State8
chr10	375000	376000	State9
chr10	376000	377200	State8
chr10	377200	377800	State5
chr10	377800	379200	State8
chr10	379200	379800	State9
chr10	379800	380000	State8
chr10	380000	381200	State13
chr10	381200	381400	State5
chr10	381400	383200	State10
chr10	383200	385400	State9
chr10	385400	386400	State8
chr10	386400	390200	State10
chr10	390200	390800	State3
chr10	390800	391400	State10
chr10	391400	391600	State8
chr10	391600	394000	State13
chr10	394000	395200	State3
chr10	395200	395800	State10
chr10	395800	396000	State3
chr10	396000	396400	State10
chr10	396400	397400	State3
chr10	397400	399000	State10
chr10	399000	399600	State3
chr10	399600	404400	State10
chr10	404400	404800	State8
chr10	404800	405400	State9
chr10	405400	406200	State8
chr10	406200	408000	State9
chr10	408000	408400	State8
chr10	408400	417400	State10
chr10	417400	418800	State8
chr10	418800	420000	State9
chr10	420000	420400	State8
chr10	420400	422600	State10
chr10	422600	422800	State9
chr10	422800	423400	State8
chr10	423400	425600	State10
chr10	425600	427400	State3
chr10	427400	428200	State10
chr10	428200	429600	State3
chr10	429600	434000	State10
chr10	434000	434600	State9
chr10	434600	435200	State8
chr10	435200	437200	State10
chr10	437200	438600	State9
chr10	438600	439600	State8
chr10	439600	440000	State5
chr10	440000	440200	State8
chr10	440200	440600	State10
chr10	440600	441200	State9
chr10	441200	443400	State8
chr10	443400	444800	State5
chr10	444800	445800	State10
chr10	445800	446400	State3
chr10	446400	450200	State13
chr10	450200	450400	State5
chr10	450400	450800	State7
chr10	450800	451400	State10
chr10	451400	454800	State3
chr10	454800	456400	State10
chr10	456400	456800	State3
chr10	456800	457400	State10
chr10	457400	463200	State3
chr10	463200	464200	State10
chr10	464200	465800	State3
chr10	465800	466600	State10
chr10	466600	467000	State9
chr10	467000	467600	State10
chr10	467600	468600	State3
chr10	468600	470000	State10
chr10	470000	472400	State3
chr10	472400	473000	State13
chr10	473000	486600	State3
chr10	486600	488000	State10
chr10	488000	488600	State8
chr10	488600	489400	State5
chr10	489400	489800	State8
chr10	489800	490200	State5
chr10	490200	492400	State10
chr10	492400	493200	State8
chr10	493200	495200	State13
chr10	495200	495400	State8
chr10	495400	495800	State5
chr10	495800	497000	State8
chr10	497000	498200	State5
chr10	498200	498600	State7
chr10	498600	499600	State9
chr10	499600	500200	State8
chr10	500200	500800	State5
chr10	500800	501200	State9
chr10	501200	501400	State8
chr10	501400	502600	State5
chr10	502600	506600	State10
chr10	506600	506800	State8
chr10	506800	507200	State3
chr10	507200	513600	State13
chr10	513600	522200	State3
chr10	522200	522600	State10
chr10	522600	523000	State8
chr10	523000	523400	State5
chr10	523400	524400	State13
chr10	524400	524600	State8
chr10	524600	525000	State10
chr10	525000	525400	State5
chr10	525400	526000	State8
chr10	526000	526400	State5
chr10	526400	526600	State8
chr10	526600	527800	State9
chr10	527800	529600	State10
chr10	529600	530400	State3
chr10	530400	530600	State10
chr10	530600	531400	State9
chr10	531400	533400	State8
chr10	533400	534600	State5
chr10	534600	535600	State10
chr10	535600	536200	State5
chr10	536200	536400	State8
chr10	536400	537000	State5
chr10	537000	537600	State9
chr10	537600	537800	State8
chr10	537800	538200	State5
chr10	538200	538400	State8
chr10	538400	539000	State5
chr10	539000	539200	State8
chr10	539200	540400	State5
chr10	540400	541000	State8
chr10	541000	541800	State5
chr10	541800	543200	State8
chr10	543200	543600	State9
chr10	543600	544000	State8
chr10	544000	544400	State9
chr10	544400	545000	State8
chr10	545000	545400	State9
chr10	545400	546400	State8
chr10	546400	548800	State5
chr10	548800	549000	State8
chr10	549000	550000	State10
chr10	550000	551000	State5
chr10	551000	552000	State8
chr10	552000	555800	State10
chr10	555800	556200	State8
chr10	556200	556600	State9
chr10	556600	558000	State1
chr10	558000	558600	State2
chr10	558600	559000	State1
chr10	559000	559200	State2
chr10	559200	560800	State1
chr10	560800	561000	State2
chr10	561000	562400	State8
chr10	562400	562800	State5
chr10	562800	563200	State8
chr10	563200	564800	State9
chr10	564800	565400	State8
chr10	565400	565800	State9
chr10	565800	566800	State8
chr10	566800	567400	State5
chr10	567400	568200	State8
chr10	568200	569000	State5
chr10	569000	571400	State13
chr10	571400	571600	State8
chr10	571600	572000	State9
chr10	572000	572400	State8
chr10	572400	572800	State5
chr10	572800	573200	State8
chr10	573200	574600	State5
chr10	574600	574800	State7
chr10	574800	576000	State5
chr10	576000	576200	State8
chr10	576200	576800	State5
chr10	576800	577400	State8
chr10	577400	577600	State5
chr10	577600	578000	State13
chr10	578000	578800	State5
chr10	578800	579200	State10
chr10	579200	579400	State8
chr10	579400	581400	State5
chr10	581400	581600	State8
chr10	581600	583800	State5
chr10	583800	584200	State13
chr10	584200	587400	State5
chr10	587400	587600	State8
chr10	587600	587800	State5
chr10	587800	588400	State7
chr10	588400	588600	State5
chr10	588600	588800	State8
chr10	588800	589800	State5
chr10	589800	590400	State10
chr10	590400	592400	State5
chr10	592400	593200	State8
chr10	593200	593600	State9
chr10	593600	593800	State8
chr10	593800	595400	State5
chr10	595400	596200	State8
chr10	596200	597200	State5
chr10	597200	597400	State7
chr10	597400	599000	State5
chr10	599000	599200	State8
chr10	599200	601200	State5
chr10	601200	601800	State8
chr10	601800	603800	State5
chr10	603800	604600	State8
chr10	604600	605200	State5
chr10	605200	605400	State8
chr10	605400	606000	State5
chr10	606000	608200	State8
chr10	608200	608400	State7
chr10	608400	609000	State5
chr10	609000	609400	State10
chr10	609400	610200	State3
chr10	610200	611000	State10
chr10	611000	612400	State8
chr10	612400	612600	State9
chr10	612600	613000	State8
chr10	613000	616400	State5
chr10	616400	617600	State8
chr10	617600	618800	State5
chr10	618800	619000	State8
chr10	619000	619200	State5
chr10	619200	619600	State7
chr10	619600	620400	State5
chr10	620400	621400	State8
chr10	621400	622400	State9
chr10	622400	625000	State8
chr10	625000	626600	State10
chr10	626600	626800	State8
chr10	626800	628000	State5
chr10	628000	628400	State8
chr10	628400	629800	State5
chr10	629800	630200	State8
chr10	630200	630400	State5
chr10	630400	630800	State13
chr10	630800	631600	State5
chr10	631600	632200	State8
chr10	632200	632600	State5
chr10	632600	634200	State13
chr10	634200	634600	State5
chr10	634600	634800	State8
chr10	634800	636400	State5
chr10	636400	637200	State8
chr10	637200	637800	State5
chr10	637800	638800	State13
chr10	638800	640600	State5
chr10	640600	641200	State10
chr10	641200	641400	State5
chr10	641400	642000	State13
chr10	642000	643200	State5
chr10	643200	644200	State8
chr10	644200	646000	State5
chr10	646000	646400	State7
chr10	646400	646800	State8
chr10	646800	647000	State9
chr10	647000	647200	State7
chr10	647200	651800	State5
chr10	651800	652400	State8
chr10	652400	653200	State5
chr10	653200	654000	State8
chr10	654000	654800	State5
chr10	654800	655000	State8
chr10	655000	655600	State5
chr10	655600	655800	State8
chr10	655800	656400	State9
chr10	656400	656800	State8
chr10	656800	657000	State7
chr10	657000	657200	State9
chr10	657200	657400	State8
chr10	657400	659000	State5
chr10	659000	659800	State8
chr10	659800	660800	State5
chr10	660800	661200	State8
chr10	661200	661600	State7
chr10	661600	662000	State9
chr10	662000	662200	State8
chr10	662200	664400	State5
chr10	664400	664600	State7
chr10	664600	667000	State5
chr10	667000	667200	State8
chr10	667200	667600	State10
chr10	667600	669000	State5
chr10	669000	670200	State8
chr10	670200	671800	State9
chr10	671800	674400	State8
chr10	674400	674800	State9
chr10	674800	676400	State8
chr10	676400	676600	State5
chr10	676600	677000	State10
chr10	677000	677400	State5
chr10	677400	677600	State8
chr10	677600	677800	State5
chr10	677800	678200	State13
chr10	678200	678400	State5
chr10	678400	678800	State13
chr10	678800	679600	State5
chr10	679600	679800	State8
chr10	679800	680600	State9
chr10	680600	681400	State8
chr10	681400	681800	State9
chr10	681800	683600	State8
chr10	683600	684000	State9
chr10	684000	684400	State8
chr10	684400	685000	State5
chr10	685000	685400	State7
chr10	685400	686200	State5
chr10	686200	686600	State8
chr10	686600	687000	State5
chr10	687000	688800	State8
chr10	688800	690000	State5
chr10	690000	690400	State8
chr10	690400	690600	State10
chr10	690600	691400	State3
chr10	691400	691600	State10
chr10	691600	691800	State5
chr10	691800	692000	State8
chr10	692000	692600	State5
chr10	692600	693000	State8
chr10	693000	694200	State5
chr10	694200	694600	State8
chr10	694600	695000	State5
chr10	695000	695600	State8
chr10	695600	696000	State9
chr10	696000	697200	State1
chr10	697200	697600	State2
chr10	697600	698200	State8
chr10	698200	698600	State9
chr10	698600	699800	State8
chr10	699800	700400	State9
chr10	700400	701000	State8
chr10	701000	702600	State5
chr10	702600	703200	State8
chr10	703200	703400	State5
chr10	703400	703800	State13
chr10	703800	704400	State5
chr10	704400	704800	State8
chr10	704800	705400	State5
chr10	705400	705800	State8
chr10	705800	706200	State9
chr10	706200	706600	State8
chr10	706600	707200	State9
chr10	707200	708200	State8
chr10	708200	709400	State9
chr10	709400	709800	State2
chr10	709800	710000	State9
chr10	710000	710200	State2
chr10	710200	710600	State8
chr10	710600	711200	State5
chr10	711200	711400	State8
chr10	711400	713400	State9
chr10	713400	713600	State8
chr10	713600	714800	State10
chr10	714800	715400	State8
chr10	715400	716000	State5
chr10	716000	716600	State10
chr10	716600	717600	State5
chr10	717600	718200	State13
chr10	718200	720200	State5
chr10	720200	723000	State13
chr10	723000	723800	State5
chr10	723800	724600	State8
chr10	724600	725800	State5
chr10	725800	726400	State8
chr10	726400	727800	State5
chr10	727800	728200	State8
chr10	728200	729000	State5
chr10	729000	729400	State8
chr10	729400	730000	State9
chr10	730000	730400	State8
chr10	730400	730600	State5
chr10	730600	730800	State8
chr10	730800	731000	State5
chr10	731000	732200	State13
chr10	732200	733400	State5
chr10	733400	733600	State8
chr10	733600	734400	State2
chr10	734400	736400	State1
chr10	736400	736600	State2
chr10	736600	737600	State5
chr10	737600	739000	State13
chr10	739000	739800	State5
chr10	739800	740200	State8
chr10	740200	746200	State13
chr10	746200	746400	State11
chr10	746400	746800	State14
chr10	746800	759600	State4
chr10	759600	760000	State13
chr10	760000	761000	State3
chr10	761000	761400	State5
chr10	761400	778000	State13
chr10	778000	778200	State6
chr10	778200	778400	State12
chr10	778400	785400	State4
chr10	785400	785800	State12
chr10	785800	788800	State13
chr10	788800	789200	State6
chr10	789200	792800	State13
chr10	792800	813400	State4
chr10	813400	825000	State13
chr10	825000	825200	State7
chr10	825200	825600	State5
chr10	825600	828800	State13
chr10	828800	829400	State8
chr10	829400	829800	State9
chr10	829800	830400	State11
chr10	830400	831400	State1
chr10	831400	831600	State2
chr10	831600	832000	State5
chr10	832000	832800	State13
chr10	832800	833400	State5
chr10	833400	833800	State13
chr10	833800	834200	State5
chr10	834200	834800	State2
chr10	834800	836000	State1
chr10	836000	836200	State7
chr10	836200	836800	State5
chr10	836800	837200	State13
chr10	837200	840400	State5
chr10	840400	840600	State8
chr10	840600	840800	State9
chr10	840800	841000	State8
chr10	841000	843200	State13
chr10	843200	843600	State3
chr10	843600	851800	State13
chr10	851800	855800	State3
chr10	855800	856800	State10
chr10	856800	859200	State3
chr10	859200	859600	State10
chr10	859600	862200	State3
chr10	862200	864000	State10
chr10	864000	864800	State3
chr10	864800	865200	State10
chr10	865200	868200	State3
chr10	868200	868600	State10
chr10	868600	870800	State3
chr10	870800	871200	State10
chr10	871200	881600	State3
chr10	881600	883800	State5
chr10	883800	884200	State13
chr10	884200	891600	State3
chr10	891600	895200	State10
chr10	895200	895400	State3
chr10	895400	896000	State10
chr10	896000	898000	State3
chr10	898000	898400	State13
chr10	898400	898800	State5
chr10	898800	899600	State13
chr10	899600	901400	State3
chr10	901400	902000	State10
chr10	902000	902600	State5
chr10	902600	903800	State10
chr10	903800	904200	State5
chr10	904200	905200	State13
chr10	905200	911400	State3
chr10	911400	911600	State10
chr10	911600	911800	State3
chr10	911800	912800	State10
chr10	912800	913400	State3
chr10	913400	914000	State13
chr10	914000	915600	State5
chr10	915600	916000	State8
chr10	916000	917200	State5
chr10	917200	918600	State10
chr10	918600	918800	State8
chr10	918800	919000	State5
chr10	919000	921000	State13
chr10	921000	921200	State5
chr10	921200	923200	State10
chr10	923200	924000	State8
chr10	924000	924600	State9
chr10	924600	925000	State7
chr10	925000	925200	State5
chr10	925200	926000	State8
chr10	926000	926600	State13
chr10	926600	927200	State3
chr10	927200	928000	State10
chr10	928000	931600	State3
chr10	931600	935400	State13
chr10	935400	935800	State5
chr10	935800	939000	State13
chr10	939000	943600	State5
chr10	943600	943800	State13
chr10	943800	945800	State5
chr10	945800	947200	State13
chr10	947200	947400	State8
chr10	947400	949400	State5
chr10	949400	949800	State8
chr10	949800	950600	State5
chr10	950600	950800	State8
chr10	950800	952400	State5
chr10	952400	952800	State8
chr10	952800	953200	State5
chr10	953200	954000	State13
chr10	954000	955000	State3
chr10	955000	955800	State13
chr10	955800	956800	State5
chr10	956800	957000	State10
chr10	957000	958200	State3
chr10	958200	958800	State13
chr10	958800	959800	State5
chr10	959800	963600	State13
chr10	963600	963800	State3
chr10	963800	965200	State13
chr10	965200	967200	State5
chr10	967200	967600	State8
chr10	967600	967800	State5
chr10	967800	968600	State10
chr10	968600	969000	State3
chr10	969000	969400	State13
chr10	969400	970000	State5
chr10	970000	970400	State8
chr10	970400	971000	State5
chr10	971000	971200	State8
chr10	971200	972400	State5
chr10	972400	972800	State8
chr10	972800	975800	State5
chr10	975800	976400	State2
chr10	976400	978400	State1
chr10	978400	978600	State8
chr10	978600	978800	State5
chr10	978800	979200	State8
chr10	979200	979400	State5
chr10	979400	982200	State13
chr10	982200	982400	State6
chr10	982400	990200	State13
chr10	990200	990400	State6
chr10	990400	990800	State2
chr10	990800	998000	State14
chr10	998000	999800	State4
chr10	999800	1001600	State14
chr10	1001600	1002000	State6
chr10	1002000	1002200	State14
chr10	1002200	1002800	State4
chr10	1002800	1015200	State14
chr10	1015200	1015800	State6
chr10	1015800	1016200	State7
chr10	1016200	1017400	State9
chr10	1017400	1017800	State8
chr10	1017800	1019400	State2
chr10	1019400	1019600	State5
chr10	1019600	1020000	State8
chr10	1020000	1021000	State9
chr10	1021000	1021800	State8
chr10	1021800	1022400	State5
chr10	1022400	1022800	State8
chr10	1022800	1023800	State13
chr10	1023800	1024200	State12
chr10	1024200	1025000	State13
chr10	1025000	1027200	State3
chr10	1027200	1029200	State13
chr10	1029200	1030400	State8
chr10	1030400	1030600	State7
chr10	1030600	1032000	State8
chr10	1032000	1032800	State9
chr10	1032800	1033400	State8
chr10	1033400	1034800	State1
chr10	1034800	1035800	State2
chr10	1035800	1037600	State5
chr10	1037600	1038600	State13
chr10	1038600	1040600	State3
chr10	1040600	1041600	State10
chr10	1041600	1069200	State3
chr10	1069200	1070600	State13
chr10	1070600	1071000	State3
chr10	1071000	1082200	State13
chr10	1082200	1082800	State11
chr10	1082800	1083000	State10
chr10	1083000	1089200	State3
chr10	1089200	1090200	State10
chr10	1090200	1091800	State5
chr10	1091800	1092200	State8
chr10	1092200	1092600	State5
chr10	1092600	1093600	State13
chr10	1093600	1094000	State2
chr10	1094000	1096000	State1
chr10	1096000	1097000	State2
chr10	1097000	1097600	State10
chr10	1097600	1098200	State5
chr10	1098200	1100400	State10
chr10	1100400	1102000	State2
chr10	1102000	1103400	State1
chr10	1103400	1104400	State2
chr10	1104400	1105200	State5
chr10	1105200	1105800	State13
chr10	1105800	1106200	State8
chr10	1106200	1107400	State5
chr10	1107400	1109200	State13
chr10	1109200	1111000	State3
chr10	1111000	1114400	State13
chr10	1114400	1115800	State5
chr10	1115800	1117000	State13
chr10	1117000	1117400	State8
chr10	1117400	1119200	State13
chr10	1119200	1121800	State3
chr10	1121800	1123400	State13
chr10	1123400	1133000	State3
chr10	1133000	1133800	State10
chr10	1133800	1136800	State3
chr10	1136800	1137400	State10
chr10	1137400	1139600	State3
chr10	1139600	1140600	State10
chr10	1140600	1143000	State3
chr10	1143000	1143600	State10
chr10	1143600	1144000	State3
chr10	1144000	1144200	State10
chr10	1144200	1145000	State8
chr10	1145000	1145400	State9
chr10	1145400	1146000	State8
chr10	1146000	1146800	State5
chr10	1146800	1147200	State10
chr10	1147200	1148000	State3
chr10	1148000	1148400	State10
chr10	1148400	1149400	State5
chr10	1149400	1149600	State10
chr10	1149600	1155800	State3
chr10	1155800	1156000	State10
chr10	1156000	1156600	State9
chr10	1156600	1157000	State10
chr10	1157000	1160200	State3
chr10	1160200	1160800	State10
chr10	1160800	1162000	State9
chr10	1162000	1162800	State8
chr10	1162800	1164000	State10
chr10	1164000	1164600	State3
chr10	1164600	1166800	State10
chr10	1166800	1167200	State9
chr10	1167200	1167400	State8
chr10	1167400	1168800	State10
chr10	1168800	1176200	State3
chr10	1176200	1176800	State10
chr10	1176800	1178800	State3
chr10	1178800	1179600	State13
chr10	1179600	1180600	State5
chr10	1180600	1187000	State13
chr10	1187000	1187200	State6
chr10	1187200	1187800	State5
chr10	1187800	1188600	State13
chr10	1188600	1189000	State12
chr10	1189000	1193800	State13
chr10	1193800	1195200	State8
chr10	1195200	1196600	State9
chr10	1196600	1197600	State8
chr10	1197600	1198000	State9
chr10	1198000	1199200	State8
chr10	1199200	1199400	State9
chr10	1199400	1201200	State8
chr10	1201200	1202600	State5
chr10	1202600	1216000	State13
chr10	1216000	1216600	State6
chr10	1216600	1221400	State13
chr10	1221400	1221800	State5
chr10	1221800	1228800	State13
chr10	1228800	1229000	State5
chr10	1229000	1229400	State7
chr10	1229400	1229800	State5
chr10	1229800	1233400	State13
chr10	1233400	1234600	State5
chr10	1234600	1235000	State8
chr10	1235000	1235800	State5
chr10	1235800	1243200	State13
chr10	1243200	1244200	State6
chr10	1244200	1246600	State13
chr10	1246600	1247000	State5
chr10	1247000	1254400	State13
chr10	1254400	1254800	State11
chr10	1254800	1255800	State14
chr10	1255800	1258600	State4
chr10	1258600	1259000	State11
chr10	1259000	1263200	State4
chr10	1263200	1266000	State13
chr10	1266000	1266200	State3
chr10	1266200	1274000	State13
chr10	1274000	1275000	State5
chr10	1275000	1275600	State8
chr10	1275600	1278200	State13
chr10	1278200	1278800	State3
chr10	1278800	1279600	State13
chr10	1279600	1280000	State8
chr10	1280000	1281000	State13
chr10	1281000	1281200	State7
chr10	1281200	1281400	State1
chr10	1281400	1281600	State2
chr10	1281600	1282400	State11
chr10	1282400	1283000	State2
chr10	1283000	1284000	State14
chr10	1284000	1286000	State13
chr10	1286000	1286200	State5
chr10	1286200	1286600	State8
chr10	1286600	1287000	State9
chr10	1287000	1287200	State8
chr10	1287200	1296200	State13
chr10	1296200	1298600	State5
chr10	1298600	1300800	State13
chr10	1300800	1304000	State4
chr10	1304000	1304800	State11
chr10	1304800	1305800	State4
chr10	1305800	1306800	State6
chr10	1306800	1320800	State13
chr10	1320800	1321200	State6
chr10	1321200	1323600	State13
chr10	1323600	1324200	State6
chr10	1324200	1327000	State4
chr10	1327000	1327400	State14
chr10	1327400	1329000	State13
chr10	1329000	1329200	State5
chr10	1329200	1329600	State8
chr10	1329600	1330800	State5
chr10	1330800	1332600	State13
chr10	1332600	1333600	State6
chr10	1333600	1335000	State13
chr10	1335000	1337600	State6
chr10	1337600	1339800	State14
chr10	1339800	1340200	State12
chr10	1340200	1343200	State6
chr10	1343200	1343800	State12
chr10	1343800	1356200	State4
chr10	1356200	1358000	State14
chr10	1358000	1358600	State4
chr10	1358600	1359400	State6
chr10	1359400	1360800	State13
chr10	1360800	1361200	State5
chr10	1361200	1363800	State13
chr10	1363800	1364000	State6
chr10	1364000	1365000	State14
chr10	1365000	1366200	State4
chr10	1366200	1368200	State14
chr10	1368200	1368600	State6
chr10	1368600	1370000	State13
chr10	1370000	1370200	State4
chr10	1370200	1371200	State6
chr10	1371200	1378800	State13
chr10	1378800	1379200	State6
chr10	1379200	1397200	State13
chr10	1397200	1397400	State6
chr10	1397400	1402200	State13
chr10	1402200	1402600	State11
chr10	1402600	1403600	State6
chr10	1403600	1405400	State4
chr10	1405400	1406800	State14
chr10	1406800	1410800	State4
chr10	1410800	1411000	State6
chr10	1411000	1411600	State12
chr10	1411600	1412000	State6
chr10	1412000	1417000	State4
chr10	1417000	1422000	State14
chr10	1422000	1422400	State12
chr10	1422400	1427400	State14
chr10	1427400	1436600	State4
chr10	1436600	1437000	State11
chr10	1437000	1440600	State4
chr10	1440600	1454600	State14
chr10	1454600	1455400	State6
chr10	1455400	1458200	State4
chr10	1458200	1460600	State14
chr10	1460600	1461400	State4
chr10	1461400	1462400	State6
chr10	1462400	1462800	State7
chr10	1462800	1463400	State1
chr10	1463400	1463600	State2
chr10	1463600	1468000	State14
chr10	1468000	1469000	State4
chr10	1469000	1469200	State11
chr10	1469200	1480000	State4
chr10	1480000	1481000	State14
chr10	1481000	1494000	State4
chr10	1494000	1495800	State14
chr10	1495800	1496800	State4
chr10	1496800	1497600	State6
chr10	1497600	1501400	State4
chr10	1501400	1505200	State6
chr10	1505200	1506400	State4
chr10	1506400	1507400	State11
chr10	1507400	1507600	State14
chr10	1507600	1514600	State4
chr10	1514600	1515000	State6
chr10	1515000	1517200	State13
chr10	1517200	1517600	State8
chr10	1517600	1518400	State5
chr10	1518400	1519000	State9
chr10	1519000	1519600	State8
chr10	1519600	1520800	State5
chr10	1520800	1523200	State13
chr10	1523200	1524400	State6
chr10	1524400	1524600	State4
chr10	1524600	1524800	State6
chr10	1524800	1529000	State4
chr10	1529000	1529400	State6
chr10	1529400	1529600	State4
chr10	1529600	1538400	State13
chr10	1538400	1539000	State12
chr10	1539000	1541400	State13
chr10	1541400	1542200	State12
chr10	1542200	1551000	State14
chr10	1551000	1553200	State6
chr10	1553200	1557400	State14
chr10	1557400	1560600	State4
chr10	1560600	1561400	State14
chr10	1561400	1564400	State4
chr10	1564400	1565000	State6
chr10	1565000	1568000	State4
chr10	1568000	1575200	State14
chr10	1575200	1580800	State4
chr10	1580800	1581000	State11
chr10	1581000	1593800	State4
chr10	1593800	1594200	State11
chr10	1594200	1595000	State6
chr10	1595000	1607800	State4
chr10	1607800	1613800	State14
chr10	1613800	1614400	State11
chr10	1614400	1619000	State14
chr10	1619000	1620400	State11
chr10	1620400	1622000	State4
chr10	1622000	1622400	State6
chr10	1622400	1649400	State4
chr10	1649400	1660600	State14
chr10	1660600	1667800	State4
chr10	1667800	1668600	State11
chr10	1668600	1668800	State6
chr10	1668800	1670000	State13
chr10	1670000	1671200	State3
chr10	1671200	1671600	State13
chr10	1671600	1672200	State6
chr10	1672200	1674400	State13
chr10	1674400	1674600	State6
chr10	1674600	1675000	State12
chr10	1675000	1675200	State5
chr10	1675200	1677400	State13
chr10	1677400	1678200	State6
chr10	1678200	1678600	State14
chr10	1678600	1685200	State4
chr10	1685200	1686000	State6
chr10	1686000	1686400	State7
chr10	1686400	1686800	State2
chr10	1686800	1689200	State14
chr10	1689200	1692000	State4
chr10	1692000	1695400	State6
chr10	1695400	1695800	State11
chr10	1695800	1696400	State4
chr10	1696400	1696800	State14
chr10	1696800	1697200	State11
chr10	1697200	1698000	State6
chr10	1698000	1700800	State4
chr10	1700800	1701200	State14
chr10	1701200	1703000	State4
chr10	1703000	1703600	State6
chr10	1703600	1710600	State13
chr10	1710600	1710800	State6
chr10	1710800	1712000	State13
chr10	1712000	1712400	State6
chr10	1712400	1725800	State4
chr10	1725800	1728000	State13
chr10	1728000	1729200	State6
chr10	1729200	1729600	State13
chr10	1729600	1731200	State6
chr10	1731200	1734000	State13
chr10	1734000	1735400	State6
chr10	1735400	1747400	State13
chr10	1747400	1747600	State5
chr10	1747600	1747800	State8
chr10	1747800	1748200	State9
chr10	1748200	1748400	State7
chr10	1748400	1749200	State8
chr10	1749200	1751600	State13
chr10	1751600	1752800	State4
chr10	1752800	1754200	State14
chr10	1754200	1754600	State11
chr10	1754600	1758000	State14
chr10	1758000	1758400	State12
chr10	1758400	1758600	State14
chr10	1758600	1763800	State4
chr10	1763800	1765600	State6
chr10	1765600	1767200	State4
chr10	1767200	1769800	State14
chr10	1769800	1771600	State4
chr10	1771600	1774800	State14
chr10	1774800	1775600	State2
chr10	1775600	1777800	State14
chr10	1777800	1780400	State2
chr10	1780400	1789200	State14
chr10	1789200	1789400	State12
chr10	1789400	1793000	State13
chr10	1793000	1793800	State3
chr10	1793800	1794600	State13
chr10	1794600	1795200	State14
chr10	1795200	1796400	State4
chr10	1796400	1797800	State6
chr10	1797800	1798200	State12
chr10	1798200	1801800	State4
chr10	1801800	1804000	State14
chr10	1804000	1804200	State13
chr10	1804200	1805200	State6
chr10	1805200	1813400	State4
chr10	1813400	1817600	State14
chr10	1817600	1824200	State4
chr10	1824200	1824600	State6
chr10	1824600	1825400	State7
chr10	1825400	1825600	State6
chr10	1825600	1825800	State13
chr10	1825800	1832400	State4
chr10	1832400	1833600	State14
chr10	1833600	1848000	State4
chr10	1848000	1851400	State13
chr10	1851400	1851800	State11
chr10	1851800	1867400	State4
chr10	1867400	1868800	State14
chr10	1868800	1900200	State4
chr10	1900200	1901200	State6
chr10	1901200	1904400	State4
chr10	1904400	1907600	State14
chr10	1907600	1911400	State4
chr10	1911400	1912400	State11
chr10	1912400	1913200	State14
chr10	1913200	1914800	State4
chr10	1914800	1924600	State13
chr10	1924600	1925200	State6
chr10	1925200	1970800	State4
chr10	1970800	1972400	State6
chr10	1972400	1974800	State4
chr10	1974800	1975000	State13
chr10	1975000	1976600	State6
chr10	1976600	1977200	State13
chr10	1977200	1977400	State6
chr10	1977400	1986800	State4
chr10	1986800	1989400	State14
chr10	1989400	1989600	State12
chr10	1989600	1995600	State13
chr10	1995600	2003800	State4
chr10	2003800	2004400	State14
chr10	2004400	2004600	State12
chr10	2004600	2005200	State6
chr10	2005200	2009000	State13
chr10	2009000	2010000	State6
chr10	2010000	2020800	State4
chr10	2020800	2022600	State14
chr10	2022600	2026400	State4
chr10	2026400	2028800	State14
chr10	2028800	2054400	State4
chr10	2054400	2054800	State11
chr10	2054800	2079400	State4
chr10	2079400	2082800	State13
chr10	2082800	2083600	State5
chr10	2083600	2085200	State13
chr10	2085200	2085800	State6
chr10	2085800	2089800	State13
chr10	2089800	2091600	State5
chr10	2091600	2092800	State13
chr10	2092800	2093400	State8
chr10	2093400	2093600	State9
chr10	2093600	2093800	State7
chr10	2093800	2095800	State8
chr10	2095800	2096400	State5
chr10	2096400	2096800	State13
chr10	2096800	2097400	State5
chr10	2097400	2097600	State6
chr10	2097600	2099000	State13
chr10	2099000	2100200	State6
chr10	2100200	2100400	State12
chr10	2100400	2117400	State4
chr10	2117400	2119000	State13
chr10	2119000	2119200	State5
chr10	2119200	2121800	State13
chr10	2121800	2123200	State5
chr10	2123200	2128200	State13
chr10	2128200	2128800	State6
chr10	2128800	2136600	State13
chr10	2136600	2137000	State5
chr10	2137000	2145200	State13
chr10	2145200	2172400	State4
chr10	2172400	2175000	State13
chr10	2175000	2175400	State3
chr10	2175400	2179600	State13
chr10	2179600	2180400	State12
chr10	2180400	2189200	State13
chr10	2189200	2189400	State11
chr10	2189400	2200400	State13
chr10	2200400	2200600	State3
chr10	2200600	2200800	State10
chr10	2200800	2201000	State3
chr10	2201000	2210000	State13
chr10	2210000	2218000	State4
chr10	2218000	2218800	State6
chr10	2218800	2221600	State4
chr10	2221600	2223000	State13
chr10	2223000	2224200	State5
chr10	2224200	2225800	State13
chr10	2225800	2226000	State6
chr10	2226000	2244800	State4
chr10	2244800	2245400	State6
chr10	2245400	2250400	State4
chr10	2250400	2252200	State14
chr10	2252200	2254200	State6
chr10	2254200	2255000	State2
chr10	2255000	2255400	State6
chr10	2255400	2262600	State13
chr10	2262600	2263800	State6
chr10	2263800	2264400	State13
chr10	2264400	2265200	State6
chr10	2265200	2270200	State4
chr10	2270200	2271600	State6
chr10	2271600	2280000	State4
chr10	2280000	2281400	State6
chr10	2281400	2284800	State13
chr10	2284800	2286200	State5
chr10	2286200	2286600	State8
chr10	2286600	2287000	State9
chr10	2287000	2287200	State7
chr10	2287200	2288200	State5
chr10	2288200	2293400	State13
chr10	2293400	2295000	State6
chr10	2295000	2309000	State4
chr10	2309000	2318600	State13
chr10	2318600	2319400	State5
chr10	2319400	2325800	State13
chr10	2325800	2326600	State5
chr10	2326600	2327200	State8
chr10	2327200	2327400	State9
chr10	2327400	2327600	State1
chr10	2327600	2327800	State2
chr10	2327800	2328000	State8
chr10	2328000	2328800	State5
chr10	2328800	2329200	State8
chr10	2329200	2332400	State13
chr10	2332400	2332800	State5
chr10	2332800	2341200	State13
chr10	2341200	2344600	State5
chr10	2344600	2348400	State13
chr10	2348400	2348800	State5
chr10	2348800	2352800	State13
chr10	2352800	2353400	State6
chr10	2353400	2356800	State4
chr10	2356800	2357200	State6
chr10	2357200	2357600	State11
chr10	2357600	2383200	State4
chr10	2383200	2383400	State6
chr10	2383400	2384000	State2
chr10	2384000	2384800	State6
chr10	2384800	2402400	State4
chr10	2402400	2404200	State13
chr10	2404200	2405600	State6
chr10	2405600	2412600	State13
chr10	2412600	2413200	State3
chr10	2413200	2416200	State13
chr10	2416200	2417000	State6
chr10	2417000	2422800	State4
chr10	2422800	2423400	State6
chr10	2423400	2424600	State13
chr10	2424600	2426200	State5
chr10	2426200	2427000	State13
chr10	2427000	2427200	State6
chr10	2427200	2434400	State4
chr10	2434400	2436000	State11
chr10	2436000	2443600	State4
chr10	2443600	2444400	State6
chr10	2444400	2467600	State4
chr10	2467600	2468000	State6
chr10	2468000	2470000	State13
chr10	2470000	2504800	State4
chr10	2504800	2505800	State6
chr10	2505800	2509400	State13
chr10	2509400	2509800	State3
chr10	2509800	2512400	State13
chr10	2512400	2513000	State6
chr10	2513000	2514800	State4
chr10	2514800	2515800	State13
chr10	2515800	2517000	State4
chr10	2517000	2517400	State13
chr10	2517400	2525800	State4
chr10	2525800	2526000	State6
chr10	2526000	2529800	State4
chr10	2529800	2531200	State6
chr10	2531200	2532200	State4
chr10	2532200	2533000	State14
chr10	2533000	2542800	State4
chr10	2542800	2547000	State14
chr10	2547000	2551000	State4
chr10	2551000	2551400	State6
chr10	2551400	2568600	State4
chr10	2568600	2568800	State11
chr10	2568800	2569600	State4
chr10	2569600	2570400	State6
chr10	2570400	2575000	State4
chr10	2575000	2575800	State14
chr10	2575800	2586200	State4
chr10	2586200	2586600	State14
chr10	2586600	2616200	State4
chr10	2616200	2616600	State14
chr10	2616600	2631000	State4
chr10	2631000	2634000	State14
chr10	2634000	2634200	State6
chr10	2634200	2636400	State4
chr10	2636400	2639600	State13
chr10	2639600	2640400	State6
chr10	2640400	2642200	State13
chr10	2642200	2642400	State11
chr10	2642400	2648200	State13
chr10	2648200	2649200	State3
chr10	2649200	2651600	State13
chr10	2651600	2652000	State6
chr10	2652000	2653000	State13
chr10	2653000	2654200	State6
chr10	2654200	2658200	State4
chr10	2658200	2661800	State14
chr10	2661800	2662200	State12
chr10	2662200	2670400	State4
chr10	2670400	2671400	State6
chr10	2671400	2674800	State4
chr10	2674800	2677000	State14
chr10	2677000	2698200	State4
chr10	2698200	2703200	State14
chr10	2703200	2723800	State4
chr10	2723800	2724400	State14
chr10	2724400	2737000	State4
chr10	2737000	2738000	State14
chr10	2738000	2746000	State4
chr10	2746000	2746200	State6
chr10	2746200	2746400	State12
chr10	2746400	2747000	State6
chr10	2747000	2771000	State4
chr10	2771000	2776600	State14
chr10	2776600	2776800	State11
chr10	2776800	2777000	State1
chr10	2777000	2777600	State2
chr10	2777600	2779800	State14
chr10	2779800	2780800	State4
chr10	2780800	2782600	State14
chr10	2782600	2786600	State4
chr10	2786600	2787400	State6
chr10	2787400	2792000	State4
chr10	2792000	2796600	State14
chr10	2796600	2805400	State4
chr10	2805400	2810000	State14
chr10	2810000	2814200	State4
chr10	2814200	2818600	State14
chr10	2818600	2821200	State4
chr10	2821200	2826400	State14
chr10	2826400	2828800	State4
chr10	2828800	2833000	State14
chr10	2833000	2842000	State4
chr10	2842000	2844200	State14
chr10	2844200	2857000	State4
chr10	2857000	2858200	State14
chr10	2858200	2863000	State4
chr10	2863000	2863600	State6
chr10	2863600	2866000	State4
chr10	2866000	2866400	State6
chr10	2866400	2868400	State13
chr10	2868400	2869000	State4
chr10	2869000	2869800	State14
chr10	2869800	2875200	State4
chr10	2875200	2876200	State14
chr10	2876200	2881000	State4
chr10	2881000	2882000	State12
chr10	2882000	2896600	State4
chr10	2896600	2898200	State14
chr10	2898200	2899200	State2
chr10	2899200	2901400	State14
chr10	2901400	2901600	State3
chr10	2901600	2903600	State13
chr10	2903600	2903800	State4
chr10	2903800	2904600	State6
chr10	2904600	2909200	State4
chr10	2909200	2917600	State14
chr10	2917600	2927800	State4
chr10	2927800	2929200	State6
chr10	2929200	2949000	State4
chr10	2949000	2949800	State12
chr10	2949800	2953000	State13
chr10	2953000	2955000	State6
chr10	2955000	2955400	State13
chr10	2955400	2957200	State6
chr10	2957200	2960000	State13
chr10	2960000	2961000	State8
chr10	2961000	2962200	State5
chr10	2962200	2963000	State13
chr10	2963000	2964000	State5
chr10	2964000	2964400	State7
chr10	2964400	2964800	State6
chr10	2964800	2967400	State13
chr10	2967400	2967800	State5
chr10	2967800	2968200	State7
chr10	2968200	2968600	State8
chr10	2968600	2968800	State5
chr10	2968800	2970200	State14
chr10	2970200	2971000	State12
chr10	2971000	2975200	State4
chr10	2975200	2975400	State6
chr10	2975400	2975800	State7
chr10	2975800	2976600	State5
chr10	2976600	2976800	State6
chr10	2976800	2977200	State13
chr10	2977200	2977400	State4
chr10	2977400	2981200	State14
chr10	2981200	2981600	State12
chr10	2981600	2981800	State14
chr10	2981800	2991600	State4
chr10	2991600	2992000	State6
chr10	2992000	2992400	State7
chr10	2992400	2992800	State8
chr10	2992800	3003400	State13
chr10	3003400	3003600	State6
chr10	3003600	3004000	State13
chr10	3004000	3019600	State4
chr10	3019600	3020200	State6
chr10	3020200	3020800	State12
chr10	3020800	3023200	State13
chr10	3023200	3024000	State5
chr10	3024000	3026800	State13
chr10	3026800	3027000	State5
chr10	3027000	3027600	State8
chr10	3027600	3029000	State9
chr10	3029000	3029600	State8
chr10	3029600	3030400	State5
chr10	3030400	3031200	State13
chr10	3031200	3032000	State3
chr10	3032000	3033000	State13
chr10	3033000	3033600	State5
chr10	3033600	3034000	State8
chr10	3034000	3036000	State13
chr10	3036000	3036400	State5
chr10	3036400	3041800	State13
chr10	3041800	3042200	State5
chr10	3042200	3042600	State7
chr10	3042600	3043000	State8
chr10	3043000	3044400	State13
chr10	3044400	3045000	State5
chr10	3045000	3048400	State13
chr10	3048400	3049200	State5
chr10	3049200	3050600	State13
chr10	3050600	3051200	State5
chr10	3051200	3051600	State8
chr10	3051600	3052000	State7
chr10	3052000	3052600	State8
chr10	3052600	3053800	State9
chr10	3053800	3054000	State8
chr10	3054000	3054800	State5
chr10	3054800	3055000	State10
chr10	3055000	3056200	State3
chr10	3056200	3056400	State13
chr10	3056400	3057800	State6
chr10	3057800	3066200	State4
chr10	3066200	3066600	State12
chr10	3066600	3070200	State13
chr10	3070200	3070400	State12
chr10	3070400	3071000	State6
chr10	3071000	3071600	State13
chr10	3071600	3071800	State6
chr10	3071800	3075400	State4
chr10	3075400	3075600	State12
chr10	3075600	3085600	State13
chr10	3085600	3086600	State12
chr10	3086600	3087200	State13
chr10	3087200	3088000	State5
chr10	3088000	3088200	State7
chr10	3088200	3088800	State9
chr10	3088800	3089400	State8
chr10	3089400	3089800	State5
chr10	3089800	3098000	State13
chr10	3098000	3098800	State4
chr10	3098800	3099000	State6
chr10	3099000	3107600	State4
chr10	3107600	3107800	State6
chr10	3107800	3108400	State7
chr10	3108400	3111400	State1
chr10	3111400	3112400	State2
chr10	3112400	3113600	State5
chr10	3113600	3114000	State7
chr10	3114000	3114600	State10
chr10	3114600	3117000	State5
chr10	3117000	3117400	State8
chr10	3117400	3118600	State13
chr10	3118600	3119200	State5
chr10	3119200	3119600	State8
chr10	3119600	3120400	State5
chr10	3120400	3122200	State13
chr10	3122200	3123600	State5
chr10	3123600	3123800	State10
chr10	3123800	3124000	State5
chr10	3124000	3126600	State3
chr10	3126600	3128600	State13
chr10	3128600	3128800	State3
chr10	3128800	3129000	State10
chr10	3129000	3129400	State5
chr10	3129400	3129600	State8
chr10	3129600	3129800	State5
chr10	3129800	3131600	State13
chr10	3131600	3132800	State5
chr10	3132800	3133000	State8
chr10	3133000	3134200	State5
chr10	3134200	3134800	State10
chr10	3134800	3135200	State5
chr10	3135200	3135600	State8
chr10	3135600	3137200	State5
chr10	3137200	3137400	State8
chr10	3137400	3138200	State9
chr10	3138200	3139200	State8
chr10	3139200	3140400	State5
chr10	3140400	3141000	State13
chr10	3141000	3141200	State5
chr10	3141200	3142400	State10
chr10	3142400	3144200	State3
chr10	3144200	3144600	State13
chr10	3144600	3145000	State5
chr10	3145000	3145600	State9
chr10	3145600	3146000	State8
chr10	3146000	3148200	State10
chr10	3148200	3148400	State5
chr10	3148400	3148600	State8
chr10	3148600	3149200	State5
chr10	3149200	3149400	State8
chr10	3149400	3149600	State5
chr10	3149600	3151400	State10
chr10	3151400	3153200	State3
chr10	3153200	3155000	State10
chr10	3155000	3159800	State3
chr10	3159800	3161200	State10
chr10	3161200	3161800	State3
chr10	3161800	3162400	State5
chr10	3162400	3162600	State7
chr10	3162600	3163400	State5
chr10	3163400	3163600	State10
chr10	3163600	3165400	State3
chr10	3165400	3166600	State5
chr10	3166600	3166800	State7
chr10	3166800	3167200	State5
chr10	3167200	3168200	State8
chr10	3168200	3170000	State9
chr10	3170000	3172200	State8
chr10	3172200	3172800	State10
chr10	3172800	3173200	State5
chr10	3173200	3173400	State8
chr10	3173400	3173800	State9
chr10	3173800	3175800	State10
chr10	3175800	3176800	State3
chr10	3176800	3178200	State10
chr10	3178200	3178400	State8
chr10	3178400	3179600	State9
chr10	3179600	3181800	State10
chr10	3181800	3183200	State3
chr10	3183200	3185000	State10
chr10	3185000	3191200	State3
chr10	3191200	3192800	State10
chr10	3192800	3194000	State3
chr10	3194000	3195400	State10
chr10	3195400	3201400	State3
chr10	3201400	3202800	State10
chr10	3202800	3206600	State3
chr10	3206600	3208400	State10
chr10	3208400	3209000	State3
chr10	3209000	3212600	State10
chr10	3212600	3212800	State8
chr10	3212800	3213600	State5
chr10	3213600	3214200	State2
chr10	3214200	3216200	State1
chr10	3216200	3216600	State8
chr10	3216600	3216800	State5
chr10	3216800	3217200	State13
chr10	3217200	3219000	State6
chr10	3219000	3225000	State13
chr10	3225000	3225200	State6
chr10	3225200	3229800	State13
chr10	3229800	3235000	State4
chr10	3235000	3236000	State12
chr10	3236000	3236200	State5
chr10	3236200	3239000	State13
chr10	3239000	3239400	State5
chr10	3239400	3239600	State12
chr10	3239600	3240200	State1
chr10	3240200	3240600	State6
chr10	3240600	3241000	State8
chr10	3241000	3241200	State5
chr10	3241200	3244000	State13
chr10	3244000	3244400	State6
chr10	3244400	3250800	State4
chr10	3250800	3251600	State14
chr10	3251600	3270600	State4
chr10	3270600	3272000	State14
chr10	3272000	3274600	State4
chr10	3274600	3276800	State13
chr10	3276800	3281200	State4
chr10	3281200	3281600	State14
chr10	3281600	3282400	State12
chr10	3282400	3282600	State6
chr10	3282600	3283800	State13
chr10	3283800	3284800	State6
chr10	3284800	3285000	State12
chr10	3285000	3290200	State13
chr10	3290200	3290800	State8
chr10	3290800	3291800	State9
chr10	3291800	3292200	State8
chr10	3292200	3292800	State5
chr10	3292800	3296400	State13
chr10	3296400	3297200	State8
chr10	3297200	3297600	State9
chr10	3297600	3299200	State8
chr10	3299200	3302400	State13
chr10	3302400	3302800	State5
chr10	3302800	3303000	State8
chr10	3303000	3308200	State5
chr10	3308200	3312600	State13
chr10	3312600	3312800	State8
chr10	3312800	3313000	State7
chr10	3313000	3313200	State9
chr10	3313200	3313600	State8
chr10	3313600	3314400	State5
chr10	3314400	3315600	State13
chr10	3315600	3315800	State5
chr10	3315800	3316200	State13
chr10	3316200	3317000	State5
chr10	3317000	3325200	State13
chr10	3325200	3330000	State4
chr10	3330000	3330800	State6
chr10	3330800	3334800	State4
chr10	3334800	3337200	State13
chr10	3337200	3338400	State6
chr10	3338400	3340400	State13
chr10	3340400	3341000	State5
chr10	3341000	3341400	State8
chr10	3341400	3342400	State5
chr10	3342400	3352400	State13
chr10	3352400	3352800	State5
chr10	3352800	3353200	State8
chr10	3353200	3353600	State5
chr10	3353600	3355200	State13
chr10	3355200	3356000	State5
chr10	3356000	3356400	State7
chr10	3356400	3357400	State11
chr10	3357400	3358600	State14
chr10	3358600	3358800	State4
chr10	3358800	3372800	State13
chr10	3372800	3373200	State5
chr10	3373200	3377200	State13
chr10	3377200	3378400	State6
chr10	3378400	3389400	State4
chr10	3389400	3390400	State6
chr10	3390400	3407000	State13
chr10	3407000	3407200	State5
chr10	3407200	3407600	State8
chr10	3407600	3407800	State5
chr10	3407800	3408400	State7
chr10	3408400	3409200	State5
chr10	3409200	3427800	State13
chr10	3427800	3429400	State3
chr10	3429400	3435600	State13
chr10	3435600	3435800	State5
chr10	3435800	3436200	State8
chr10	3436200	3437000	State5
chr10	3437000	3437400	State10
chr10	3437400	3437800	State9
chr10	3437800	3438200	State7
chr10	3438200	3438400	State5
chr10	3438400	3438800	State8
chr10	3438800	3440400	State5
chr10	3440400	3441400	State13
chr10	3441400	3442400	State5
chr10	3442400	3443600	State6
chr10	3443600	3451800	State13
chr10	3451800	3452600	State5
chr10	3452600	3456800	State13
chr10	3456800	3457800	State6
chr10	3457800	3460200	State13
chr10	3460200	3461600	State6
chr10	3461600	3462800	State13
chr10	3462800	3464400	State6
chr10	3464400	3466200	State13
chr10	3466200	3468000	State5
chr10	3468000	3468200	State8
chr10	3468200	3468800	State5
chr10	3468800	3469200	State8
chr10	3469200	3471200	State13
chr10	3471200	3472600	State5
chr10	3472600	3477800	State13
chr10	3477800	3480000	State6
chr10	3480000	3481000	State13
chr10	3481000	3482400	State3
chr10	3482400	3486200	State13
chr10	3486200	3493400	State4
chr10	3493400	3494600	State6
chr10	3494600	3494800	State12
chr10	3494800	3497600	State13
chr10	3497600	3497800	State12
chr10	3497800	3498000	State6
chr10	3498000	3498800	State4
chr10	3498800	3499400	State14
chr10	3499400	3500200	State11
chr10	3500200	3506200	State4
chr10	3506200	3507000	State6
chr10	3507000	3507200	State7
chr10	3507200	3508200	State5
chr10	3508200	3509400	State13
chr10	3509400	3512200	State5
chr10	3512200	3512800	State13
chr10	3512800	3514000	State6
chr10	3514000	3515400	State2
chr10	3515400	3516000	State5
chr10	3516000	3524200	State13
chr10	3524200	3524400	State5
chr10	3524400	3525200	State2
chr10	3525200	3528600	State6
chr10	3528600	3529200	State7
chr10	3529200	3529600	State6
chr10	3529600	3530400	State5
chr10	3530400	3532600	State13
chr10	3532600	3532800	State6
chr10	3532800	3536600	State4
chr10	3536600	3538000	State14
chr10	3538000	3541200	State4
chr10	3541200	3542400	State14
chr10	3542400	3543200	State6
chr10	3543200	3567800	State4
chr10	3567800	3568000	State6
chr10	3568000	3568400	State7
chr10	3568400	3568800	State5
chr10	3568800	3570800	State13
chr10	3570800	3572200	State6
chr10	3572200	3575400	State13
chr10	3575400	3575800	State5
chr10	3575800	3580400	State13
chr10	3580400	3581400	State6
chr10	3581400	3581600	State7
chr10	3581600	3582200	State5
chr10	3582200	3582600	State8
chr10	3582600	3583200	State13
chr10	3583200	3583800	State6
chr10	3583800	3584000	State13
chr10	3584000	3584200	State6
chr10	3584200	3584400	State13
chr10	3584400	3585000	State6
chr10	3585000	3585400	State13
chr10	3585400	3585600	State6
chr10	3585600	3613000	State4
chr10	3613000	3613600	State6
chr10	3613600	3631200	State4
chr10	3631200	3632200	State14
chr10	3632200	3641800	State4
chr10	3641800	3643000	State6
chr10	3643000	3662000	State4
chr10	3662000	3662600	State6
chr10	3662600	3665400	State13
chr10	3665400	3666200	State6
chr10	3666200	3675200	State4
chr10	3675200	3678400	State6
chr10	3678400	3680200	State13
chr10	3680200	3680600	State6
chr10	3680600	3690400	State13
chr10	3690400	3690600	State6
chr10	3690600	3691200	State5
chr10	3691200	3694000	State13
chr10	3694000	3698400	State4
chr10	3698400	3700800	State13
chr10	3700800	3702200	State6
chr10	3702200	3703600	State13
chr10	3703600	3704000	State3
chr10	3704000	3706800	State13
chr10	3706800	3709400	State4
chr10	3709400	3710600	State6
chr10	3710600	3711200	State2
chr10	3711200	3711400	State6
chr10	3711400	3724200	State4
chr10	3724200	3724600	State11
chr10	3724600	3724800	State12
chr10	3724800	3727400	State13
chr10	3727400	3727800	State6
chr10	3727800	3734200	State13
chr10	3734200	3735000	State6
chr10	3735000	3735600	State4
chr10	3735600	3736000	State6
chr10	3736000	3742000	State4
chr10	3742000	3743400	State6
chr10	3743400	3744200	State13
chr10	3744200	3744800	State5
chr10	3744800	3745200	State7
chr10	3745200	3746000	State5
chr10	3746000	3746600	State13
chr10	3746600	3746800	State8
chr10	3746800	3747000	State5
chr10	3747000	3750600	State13
chr10	3750600	3752000	State6
chr10	3752000	3752800	State13
chr10	3752800	3754800	State3
chr10	3754800	3758400	State13
chr10	3758400	3758800	State2
chr10	3758800	3759800	State5
chr10	3759800	3781800	State13
chr10	3781800	3782200	State6
chr10	3782200	3783000	State7
chr10	3783000	3783200	State5
chr10	3783200	3787600	State13
chr10	3787600	3790200	State5
chr10	3790200	3790400	State7
chr10	3790400	3791800	State5
chr10	3791800	3792600	State9
chr10	3792600	3792800	State8
chr10	3792800	3796000	State5
chr10	3796000	3796600	State13
chr10	3796600	3796800	State5
chr10	3796800	3797000	State8
chr10	3797000	3797200	State5
chr10	3797200	3797400	State7
chr10	3797400	3797600	State9
chr10	3797600	3798200	State8
chr10	3798200	3798800	State5
chr10	3798800	3799800	State13
chr10	3799800	3801000	State5
chr10	3801000	3804200	State13
chr10	3804200	3804400	State5
chr10	3804400	3804800	State13
chr10	3804800	3805200	State5
chr10	3805200	3805600	State8
chr10	3805600	3806400	State5
chr10	3806400	3808200	State13
chr10	3808200	3808400	State8
chr10	3808400	3808800	State7
chr10	3808800	3809600	State5
chr10	3809600	3815000	State13
chr10	3815000	3815600	State5
chr10	3815600	3815800	State7
chr10	3815800	3816400	State9
chr10	3816400	3817200	State8
chr10	3817200	3817600	State5
chr10	3817600	3824600	State10
chr10	3824600	3824800	State2
chr10	3824800	3825000	State9
chr10	3825000	3828600	State1
chr10	3828600	3829200	State9
chr10	3829200	3829600	State8
chr10	3829600	3844200	State13
chr10	3844200	3844400	State5
chr10	3844400	3845400	State8
chr10	3845400	3846000	State9
chr10	3846000	3846200	State8
chr10	3846200	3847800	State5
chr10	3847800	3848800	State8
chr10	3848800	3849200	State9
chr10	3849200	3849600	State8
chr10	3849600	3850400	State5
chr10	3850400	3850600	State8
chr10	3850600	3851800	State5
chr10	3851800	3852000	State8
chr10	3852000	3852600	State9
chr10	3852600	3852800	State7
chr10	3852800	3853600	State8
chr10	3853600	3853800	State9
chr10	3853800	3854800	State8
chr10	3854800	3856000	State5
chr10	3856000	3868200	State13
chr10	3868200	3870400	State5
chr10	3870400	3872200	State2
chr10	3872200	3874800	State5
chr10	3874800	3878000	State13
chr10	3878000	3879000	State5
chr10	3879000	3879800	State13
chr10	3879800	3880400	State7
chr10	3880400	3881400	State5
chr10	3881400	3890000	State13
chr10	3890000	3891000	State6
chr10	3891000	3891200	State7
chr10	3891200	3892800	State5
chr10	3892800	3893800	State8
chr10	3893800	3895200	State9
chr10	3895200	3895800	State8
chr10	3895800	3898600	State5
chr10	3898600	3898800	State8
chr10	3898800	3899000	State9
chr10	3899000	3899200	State8
chr10	3899200	3901000	State5
chr10	3901000	3902200	State13
chr10	3902200	3903200	State6
chr10	3903200	3903400	State7
chr10	3903400	3903800	State5
chr10	3903800	3904000	State13
chr10	3904000	3904200	State5
chr10	3904200	3904400	State8
chr10	3904400	3904600	State5
chr10	3904600	3908600	State13
chr10	3908600	3910600	State5
chr10	3910600	3910800	State8
chr10	3910800	3911800	State5
chr10	3911800	3913800	State13
chr10	3913800	3914200	State5
chr10	3914200	3914600	State8
chr10	3914600	3919400	State5
chr10	3919400	3921000	State13
chr10	3921000	3921200	State5
chr10	3921200	3922000	State2
chr10	3922000	3922200	State8
chr10	3922200	3924400	State5
chr10	3924400	3927800	State13
chr10	3927800	3928000	State5
chr10	3928000	3928400	State8
chr10	3928400	3929600	State9
chr10	3929600	3930800	State8
chr10	3930800	3933200	State5
chr10	3933200	3933400	State13
chr10	3933400	3933600	State5
chr10	3933600	3934600	State13
chr10	3934600	3935000	State5
chr10	3935000	3935200	State8
chr10	3935200	3935400	State5
chr10	3935400	3936400	State13
chr10	3936400	3936800	State5
chr10	3936800	3937200	State8
chr10	3937200	3937800	State9
chr10	3937800	3939200	State8
chr10	3939200	3939800	State5
chr10	3939800	3941000	State8
chr10	3941000	3941400	State9
chr10	3941400	3942400	State8
chr10	3942400	3943400	State5
chr10	3943400	3944400	State8
chr10	3944400	3945400	State9
chr10	3945400	3946400	State8
chr10	3946400	3946800	State5
chr10	3946800	3947000	State8
chr10	3947000	3947400	State5
chr10	3947400	3948800	State13
chr10	3948800	3949200	State6
chr10	3949200	3955000	State13
chr10	3955000	3955400	State5
chr10	3955400	3955800	State8
chr10	3955800	3956800	State13
chr10	3956800	3957600	State5
chr10	3957600	3961800	State13
chr10	3961800	3965800	State4
chr10	3965800	3966400	State13
chr10	3966400	3967000	State6
chr10	3967000	3968000	State13
chr10	3968000	3970600	State6
chr10	3970600	3973600	State13
chr10	3973600	3974000	State5
chr10	3974000	3978000	State13
chr10	3978000	3979200	State6
chr10	3979200	3984600	State13
chr10	3984600	3984800	State5
chr10	3984800	3985600	State8
chr10	3985600	3991200	State13
chr10	3991200	3991400	State7
chr10	3991400	3991600	State5
chr10	3991600	3998000	State13
chr10	3998000	3998200	State5
chr10	3998200	3998600	State7
chr10	3998600	3998800	State5
chr10	3998800	4005200	State13
chr10	4005200	4006200	State6
chr10	4006200	4008400	State13
chr10	4008400	4008800	State8
chr10	4008800	4015800	State13
chr10	4015800	4016200	State5
chr10	4016200	4018600	State13
chr10	4018600	4020000	State4
chr10	4020000	4020200	State12
chr10	4020200	4022400	State13
chr10	4022400	4022600	State12
chr10	4022600	4022800	State6
chr10	4022800	4029200	State13
chr10	4029200	4030400	State6
chr10	4030400	4030600	State5
chr10	4030600	4030800	State6
chr10	4030800	4033800	State13
chr10	4033800	4035200	State6
chr10	4035200	4035600	State4
chr10	4035600	4037600	State13
chr10	4037600	4038600	State6
chr10	4038600	4055000	State13
chr10	4055000	4056400	State6
chr10	4056400	4067400	State13
chr10	4067400	4067800	State5
chr10	4067800	4070200	State13
chr10	4070200	4070800	State7
chr10	4070800	4071000	State5
chr10	4071000	4076600	State13
chr10	4076600	4077000	State5
chr10	4077000	4077800	State7
chr10	4077800	4078200	State5
chr10	4078200	4083800	State13
chr10	4083800	4084200	State3
chr10	4084200	4093000	State13
chr10	4093000	4093800	State6
chr10	4093800	4099400	State13
chr10	4099400	4099800	State8
chr10	4099800	4100000	State5
chr10	4100000	4102600	State13
chr10	4102600	4104200	State5
chr10	4104200	4109400	State13
chr10	4109400	4110000	State5
chr10	4110000	4110400	State7
chr10	4110400	4110600	State5
chr10	4110600	4126000	State13
chr10	4126000	4126400	State5
chr10	4126400	4128000	State13
chr10	4128000	4129000	State6
chr10	4129000	4146400	State4
chr10	4146400	4160600	State13
chr10	4160600	4161000	State8
chr10	4161000	4163600	State5
chr10	4163600	4163800	State7
chr10	4163800	4164200	State9
chr10	4164200	4164400	State8
chr10	4164400	4165000	State5
chr10	4165000	4170000	State13
chr10	4170000	4171200	State5
chr10	4171200	4171800	State13
chr10	4171800	4175000	State5
chr10	4175000	4183400	State13
chr10	4183400	4184600	State3
chr10	4184600	4187000	State13
chr10	4187000	4187600	State6
chr10	4187600	4191200	State13
chr10	4191200	4191800	State5
chr10	4191800	4192200	State8
[truncated: 994,491 more rows]
